# Supplementary material for: Maglev Train Signal Processing Architecture Based on Nonlinear Discrete Tracking Differentiator
Source: Sensors (Basel). 2018 May 24;18(6):1697. doi: 10.3390/s18061697 (PMC6022124; doi:10.3390/s18061697)
Supplement: Supplementary file 1 [file sensors-18-01697-s001.zip]

Archive with 10 entries (10 files):
- Data_generator.M
- Data_out.M
- Int_noise.txt
- Int_s.txt
- Linear_1.m
- MODELSIM.vht
- QUARTUS.vhd
- Readme.txt
- sout.txt
- sout_y2.txt
