# Supplementary material for: Maglev Train Signal Processing Architecture Based on Nonlinear Discrete Tracking Differentiator
Source: Sensors (Basel). 2018 May 24;18(6):1697. doi: 10.3390/s18061697 (PMC6022124; doi:10.3390/s18061697)
Supplement: Supplementary file 1 [file sensors-18-01697-s001.zip › Data_generator.M]

%E4_7_NoiseAndCarrier.M
f1=50;       %ÐÅºÅ1ÆµÂÊÎª800Hz
Fs=40000;      %²ÉÑùÆµÂÊÎª40KHz
N=12;         %Á¿»¯Î»Êý
%Pn=Pn0*Fs/2; %ÔëÉùÐÅºÅ¹¦ÂÊ
%width=0.5;   %º¯ÊýSAWTOOTH()µÄ³ß¶È²ÎÊýÎª0.5
%duty=50;     %º¯ÊýSQUQRE()µÄ³ß¶È²ÎÊýÎª50
%²úÉúÐÅºÅ
t=0:1/Fs:0.1;
c1=2*pi*f1*t;
%²úÉúËæ»úÐòÁÐÐÅºÅ
%noi=rand(1,length(t));%²úÉú¾ùÔÈ·Ö²¼µÄËæ»úÐòÁÐ
noise=0.1*randn(1,length(t));%²úÉú¸ßË¹°×ÔëÉùÐòÁÐ
%sq=square(c,duty);%²úÉú·½²¨
%tr=sawtooth(c,width);%²úÉúÈý½Ç²¨
s1=sin(c1);%²úÉúÕýÏÒ²¨
s=12+s1+noise;   %²úÉúÁ½¸öµ¥ÔØ²¨ºÏ³ÉºóµÄÐÅºÅ
%¹éÒ»»¯´¦Àí
s1=s/20;
%12±ÈÌØÁ¿»¯
Q_s=round(s1*(2^N-1));
figure(1)
plot(t,s)
figure(2)
plot(t,Q_s)
fid=fopen('E:\Equation2\simulation\modelsim\E4_10_Int_s.txt','w');
fprintf(fid,'%8d\r\n',Q_s);
fprintf(fid,';'); 
fclose(fid);
