# Supplementary material for: Maglev Train Signal Processing Architecture Based on Nonlinear Discrete Tracking Differentiator
Source: Sensors (Basel). 2018 May 24;18(6):1697. doi: 10.3390/s18061697 (PMC6022124; doi:10.3390/s18061697)
Supplement: Supplementary file 1 [file sensors-18-01697-s001.zip › Data_out.M]

close all
clc

%E4_7_NoiseAndCarrierOut.M
f1=200;       %ÐÅºÅ1ÆµÂÊÎª200Hz
Fs=40000;      %²ÉÑùÆµÂÊÎª40KHz
N=12;         %Á¿»¯Î»Êý

%´ÓÎÄ±¾ÎÄ¼þÖÐ¶ÁÈ¡Êý¾Ý
%²âÊÔÊäÈëÊý¾Ý·Ö±ð·ÅÔÚNoise_inºÍS_in±äÁ¿ÖÐ
fid=fopen('E:\Equation2\simulation\modelsim\E4_10_Int_s.txt','r');
% fid=fopen('D:\DuYong\Filter_VHDL\FirHalfSerial\E4_7_Int_noise.txt','r');
% fid=fopen('D:\DuYong\Filter_VHDL\FirParallel\E4_7_Int_noise.txt','r');
[v,Nv]=fscanf(fid,'%lg',inf);
fclose(fid);

%ÂË²¨ºóµÄÊä³ö½á¹ûÊý¾Ý·Ö±ð·ÅÔÚNoise_outºÍS_out±äÁ¿ÖÐ
fid=fopen('E:\Equation2\simulation\modelsim\E4_10_sout.txt','r');
% fid=fopen('D:\DuYong\Filter_VHDL\FirHalfSerial\E4_7_Noiseout.txt','r');
% fid=fopen('D:\DuYong\Filter_VHDL\FirParallel\E4_7_Noiseout.txt','r');
[y1,Ny1]=fscanf(fid,'%lg',inf);
fclose(fid);

%Î¢·ÖÊä³ö½á¹û´æ·Å
fid=fopen('E:\Equation2\simulation\modelsim\E4_10_sout_y2.txt','r');
[y2,Ny2]=fscanf(fid,'%lg',inf);
fclose(fid);
%%

T=1000;
h=1/T;
r=300000;
x10=0;
c0=15;
x20=0;
t=1:length(v);
for k=1:1:length(v)
    tmp=x10-v(k);
%    [u(k),flag(k)]=newfast2wzq_f(tmp,x20,r,h);
%    [u1(k),flag1(k)]=newfast2wzq_1f(tmp,x20,r,h);
   % u(k)=fhan(tmp,x20,r,c0*h);
    %u(k)=newlinear(tmp,x20,r,h);
    u(k)=Linear_1(tmp,x20,r,c0*h);
    x1(k)=x10+h*x20;
    x2(k)=x20+h*u(k);
%     x1(k)=floor(x10+h*x20);
%     x2(k)=floor(x20+h*u(k));
    x10=x1(k);
    x20=x2(k);
%     Ex(k)=x1(k)+step*x2(k)*h;
%     resi(k)=abs(Ex(k)-v(k));   
end
%%
x1=x1(801:length(v));
x2=x2(801:length(v));
y1=y1(801:Ny1);
Ny1=Ny1-800;
y2=y2(801:Ny2);
Ny2=Ny2-800;
v=v(801:Nv);
Nv=Nv-800;

%»æÖÆÊ±Óò²¨ÐÎ
%ÉèÖÃÏÔÊ¾Êý¾Ý·¶Î§
Nmin=[Nv,Ny1,Ny2];
N=min(Nmin);
t=0:1/Fs:1/Fs*(N-1);
v=v(1:N);
y1=y1(1:N);
y2=y2(1:N);
x1=x1(1:N);
x2=x2(1:N);
%»æÖÆÎ¢·ÖÌáÈ¡Ð§¹û
% figure(2)
% plot(t,v,'green--',t,y2,'black')
% xlabel('Ê±¼ä/s');ylabel('·ù¶È');
% legend('ÊäÈëÐÅºÅ²¨ÐÎ','Êä³öÐÅºÅ²¨ÐÎ');
% grid;
%ÂË²¨Ð§¹û
figure(3)
plot(t,v,'green--',t,y1,'black')
xlabel('Ê±¼ä/s');ylabel('·ù¶È');
legend('ÊäÈëÐÅºÅ²¨ÐÎ','Êä³öÐÅºÅ²¨ÐÎ');
grid;

%%
out_s=20*log(abs(fft(y1,N)))/log(10);
in_s=20*log(abs(fft(v,N)))/log(10);
x_f=[0:(Fs/N):(Fs/10)];
mf_s=out_s(1:length(x_f));
mf_in_s=in_s(1:length(x_f));
 figure(4);
%  subplot(1,2,2)
 plot(x_f,mf_in_s,'-.',x_f,mf_s,'-');
 xlabel('ÆµÂÊ(Hz)');
 legend('ÊäÈëÐÅºÅÆµÆ×','Êä³öÐÅºÅÆµÆ×');
 grid;
  figure(4);
 subplot(1,2,1)
 plot(x_f,mf_in_s,'-.',x_f,mf_s,'-');
 xlabel('ÆµÂÊ(Hz)');
 legend('ÊäÈëÐÅºÅÆµÆ×','Êä³öÐÅºÅÆµÆ×');
 grid;
  subplot(1,2,2)
 plot(x_f,mf_in_s,'-.',x_f,mf_s,'-');
 xlabel('ÆµÂÊ(Hz)');
 legend('ÊäÈëÐÅºÅÆµÆ×','Êä³öÐÅºÅÆµÆ×');
 grid;
%  subplot(1,2,1)
%  x_f=[0:(Fs/N):(Fs/200)];
% mf_s=out_s(1:length(x_f));
% mf_in_s=in_s(1:length(x_f));
%   plot(x_f,mf_in_s,'-.',x_f,mf_s,'-');
%  xlabel('ÆµÂÊ(Hz)');ylabel('·ù¶È(dB)');
%  legend('ÊäÈëÐÅºÅÆµÆ×','Êä³öÐÅºÅÆµÆ×');
%  grid on
 %%
 %ÂË²¨Êä³öÓëÊäÈëµÄ±È½Ï£¬ÓëMATLABÊä³öµÄ±È½Ï
%  figure
% plot(t,v,'c:',t,x1,'r--',t,y1,'k-.','LineWidth',2);
%  xlabel('Ê±¼ä/s');ylabel('·ù¶È');
%  legend('ÊäÈëÐÅºÅ²¨ÐÎ','MATLABÊä³ö²¨ÐÎ','ModelsimÊä³ö²¨ÐÎ');
%  grid on
%%
% %Î¢·ÖÊä³öµÄ±È½Ï
% v=v-mean(v);
% v=v/max(v);
% x2=x2/max(x2);
% y2=y2/max(y2);
% figure
% plot(t,v,'--',t,x2,'r-.',t,y2,'k')
%  xlabel('Ê±¼ä/s');ylabel('·ù¶È');
%  legend('ÊäÈëÐÅºÅ','MATLABÎ¢·Ö','ModelsimÎ¢·Ö');
% grid on
% %ÇóÐÅºÅµÄ·ùÆµÏìÓ¦
% out_noise=20*log(abs(fft(Noise_out,1024)))/log(10); out_noise=out_noise-max(out_noise);
 %out_s=out_s-max(out_s);
% %out_s=20*log(abs(fft(S_out(10:2124),2048)))/log(10); out_s=out_s-max(out_s);
% in_noise=20*log(abs(fft(Noise_in,1024)))/log(10); in_noise=in_noise-max(in_noise);
% in_s=in_s-max(in_s);
% %ÂË²¨Æ÷±¾ÉíµÄ·ùÆµÏìÓ¦
% hn=E4_7_Fir8Serial;
% m_hn=20*log(abs(fft(hn,1024)))/log(10); m_hn=m_hn-max(m_hn);
% 
% %ÉèÖÃ·ùÆµÏìÓ¦µÄºá×ø±êµ¥Î»ÎªHz

% %Ö»ÏÔÊ¾ÕýÆµÂÊ²¿·ÖµÄ·ùÆµÏìÓ¦
% mf_noise=out_noise(1:length(x_f));

% mf_in_noise=in_noise(1:length(x_f));

% mf_hn=m_hn(1:length(x_f));
% %»æÖÆ·ùÆµÏìÓ¦ÇúÏß

% subplot(211);
% plot(x_f,mf_in_noise,'--',x_f,mf_noise,'-',x_f,mf_hn,'--');
% xlabel('ÆµÂÊ(Hz)');ylabel('·ù¶È(dB)');title('FPGA·ÂÕæ°×ÔëÉùÐÅºÅÂË²¨Ç°ºóµÄÆµÆ×');
% legend('ÊäÈëÐÅºÅÆµÆ×','Êä³öÐÅºÅÆµÆ×','ÂË²¨Æ÷ÏìÓ¦');
% grid;
% subplot(212);
% 
%  y1=y1/max(v);
%  v=v/max(v)
% y2=y2/ max(y2(200:1000));
% figure(1);
% subplot(2,1,1);
% plot(t,v,'--',t,y1,'-');
% xlabel('Ê±¼ä(s)');ylabel('·ù¶È');title('FPGA·ÂÕæÐÅºÅÂË²¨Ç°ºóµÄÊ±Óò²¨ÐÎ');
% legend('ÊäÈëÐÅºÅ²¨ÐÎ','Êä³öÐÅºÅ²¨ÐÎ');
% grid;
% subplot(2,1,2)
% plot(t,y2)
% grid on
% xlabel('Ê±¼ä(s)');ylabel('·ù¶È');title('FPGA·ÂÕæ°×ÔëÉùÐÅºÅÂË²¨Ç°ºóµÄÊ±Óò²¨ÐÎ');
% legend('ÊäÈëÐÅºÅ²¨ÐÎ','Êä³öÐÅºÅ²¨ÐÎ');
% figure(2);
% subplot(2,1,1);
% plot(t,v,'--');
% xlabel('Ê±¼ä(s)');ylabel('·ù¶È');
% legend('ÊäÈëÐÅºÅ²¨ÐÎ');
% grid;
% subplot(2,1,2)
% plot(t,y2)
% grid on
% xlabel('Ê±¼ä(s)');ylabel('·ù¶È');
% legend('Î¢·ÖÐÅºÅ²¨ÐÎ');
