# Supplementary material for: Maglev Train Signal Processing Architecture Based on Nonlinear Discrete Tracking Differentiator
Source: Sensors (Basel). 2018 May 24;18(6):1697. doi: 10.3390/s18061697 (PMC6022124; doi:10.3390/s18061697)
Supplement: Supplementary file 1 [file sensors-18-01697-s001.zip › Int_noise.txt]

     269
     918
   -1130
     431
     160
    -654
    -217
     171
    1791
    1386
    -676
    1519
     363
     -32
     358
    -103
     -62
     746
     705
     709
     336
    -604
     359
     816
     245
     518
     364
    -152
     147
    -394
     445
    -574
    -535
    -405
   -1473
     720
     163
    -378
     686
    -857
     -51
    -121
     160
     157
    -433
     -15
     -83
     314
     547
     555
    -432
      39
    -608
    -557
      -3
     767
    -385
     186
    -113
     559
    -545
      16
     277
     551
     773
      43
    -746
    -371
    -531
    1176
    -308
     374
     -96
     445
    -383
    -702
    -712
     244
     -89
     -98
     710
     146
      99
     795
    -403
     349
     418
    -122
     108
    -583
    -574
      52
     361
    1294
    -334
      94
     -41
    -967
    -220
    -898
     421
    -444
      50
    -273
     152
    -300
     245
     370
     857
     -97
   -1070
    -420
     678
    -537
     481
      62
     719
    -981
     -99
    -604
    1455
     413
     690
    -530
    -235
    -136
     550
    -139
     351
   -1027
    -177
    -412
    -789
     254
     141
      17
    -667
     564
     175
    -150
      11
    -131
    -876
    -143
    -416
    -490
    -579
    -267
   -1002
     483
     260
     -10
     -17
    -399
     510
     -67
    -358
     676
    -112
    -295
    -147
    -424
    -561
    1264
     828
     154
    -629
    -433
     -88
     396
    -667
   -1166
    -725
     167
     196
     226
     -65
      92
    -238
     431
    -681
     228
    -425
    -168
     277
     520
    -559
     631
     330
     -34
     -98
    -109
    -152
      12
      26
     413
     764
     234
    -105
     313
      92
    -515
     475
     154
      68
     258
     131
    -471
     -81
     -73
    -266
     842
    -438
    -242
    -356
    -588
     -96
    -137
     766
    -125
    -533
     802
     618
    -115
    -754
    -223
     -78
     138
    -131
     222
     196
    -626
    -474
    -371
    -254
    -160
       6
   -1516
    -229
     622
    -534
     467
     175
     -15
      91
    -783
     -42
     803
      49
      21
    -367
     -15
     116
     213
    -187
    -118
    1013
   -1130
    1116
     169
     500
    -833
    -295
    -139
     212
    -836
     236
    -607
      33
     326
     164
     542
     503
    -326
     129
    -473
    -661
     463
       0
     -27
     456
     298
     175
     626
     465
     120
    -345
    -326
     597
    -807
     -12
    -975
     511
     431
       1
     -35
   -1244
     291
   -1097
   -1161
      40
    -475
     206
     339
     429
    -346
     225
      50
     413
     268
     449
     -66
     -74
     504
   -1063
    -253
    -636
    -191
     325
     413
    -508
    -236
      69
    -146
     151
     200
    -465
     -88
   -1067
     573
    -315
    -602
    -127
    -715
     -10
    -281
    1090
     570
   -1250
     221
    -700
    -128
      82
     374
    -137
     789
    -241
     164
     333
      43
     441
     162
    -392
    -903
     930
    -303
      52
     282
      57
    -453
    -234
     -62
     740
    -431
     393
     154
    -117
    -529
    -142
     -43
    -735
      96
    -412
     -47
     168
    -453
    -144
     175
    -919
     518
    1213
     480
    -158
     214
    -518
     940
     471
     394
    -438
     160
    -279
    -156
    -285
    -513
    -455
    -105
    -850
     304
     -59
     350
     135
     247
    -742
    -511
    -224
      55
     565
    -145
     631
     238
     588
      64
    -329
    -741
      78
     410
    -146
    -271
    -154
    -549
    -247
     -90
      23
     -32
     306
      55
     908
     156
     903
    -362
     264
    -130
     300
     297
   -1094
    -664
    -721
     201
     736
    -164
     407
     273
    -526
     199
    -376
     759
     -16
     819
    -213
     295
     -31
   -1012
    -491
     307
     -27
    -560
    -313
     125
    -497
     488
    -321
     905
    -540
     100
    -761
    -362
    -297
     201
     471
     150
    -187
     408
     400
      60
     286
     207
    -494
     380
    -329
    -302
      89
    -154
     -66
     298
     524
     -99
     164
    -119
     115
     220
    -309
     138
     301
      46
     866
    -305
    -369
    -876
     456
     434
     -40
     450
      92
     146
      57
     220
      51
    1395
    -584
    -928
    -571
    -547
    -217
     -84
    -109
     271
     195
     376
     890
     612
    -642
   -1165
     451
    -919
      33
      18
    1115
     -35
    -254
     118
     123
      35
    -305
    -612
     158
    -672
    -517
     666
    -210
     -70
     450
    -150
     515
    -173
     507
     315
    -107
    -433
    -522
    -135
    -219
    -205
     492
    -149
     572
    -266
     487
    -261
      88
     486
    -207
    -219
    1003
     476
    -216
     325
    -180
     353
     709
    -803
     515
     730
      24
     874
      78
    -619
   -1098
    -167
     357
     159
     207
    -289
      72
    -820
    -380
    -410
     260
      -7
    -578
      -5
    -345
    -334
     432
      57
     199
     442
      90
     276
     342
     586
     238
     707
      11
     -24
     851
    -255
      -1
     460
      75
     703
     518
     146
    -389
     284
    -692
     122
     405
     107
     440
    1020
     462
     134
     321
     213
    -658
    -208
     613
     -22
     291
    -504
      32
     300
    -681
     174
     -91
    -470
     -19
    -949
   -1065
    -589
    -496
    -587
    -863
     144
    -798
      55
     394
      -1
      47
    -189
    -742
     -22
     481
     870
    -215
    -814
      83
     188
    -114
    -575
    1013
   -1181
    -255
    -661
    -318
     159
      69
    -356
     389
     311
     324
    -213
     525
     331
    1255
     532
     579
      27
    -645
    -186
    -379
    -282
     278
    -279
    -448
    -205
     -81
     205
    -477
     159
      39
     663
    -107
     -67
    -586
    -693
     155
    -125
     252
    -447
     955
      61
     524
    -114
     -81
     345
     278
    -561
    -767
    -549
    -709
      30
    -206
    -184
    -681
     390
     220
     -45
     511
    -437
     208
     174
     175
    -365
     164
    -258
    -449
    -602
     519
    -423
     -87
    -605
    -149
   -1617
    -544
    -714
    -508
    -107
    -163
     973
    -286
    -125
    -785
    -239
    -670
      15
     427
     202
    -351
    -816
     731
    1026
      60
    -495
     599
    -297
    -235
     444
    -693
    -979
     211
     201
      48
     249
     542
     486
    -285
     405
      87
    -253
    -597
     324
    -177
      23
    -397
    -776
      86
     -31
     600
     401
     527
    -375
    -469
    -635
     249
    1396
     364
    -387
     419
    -565
    -713
     359
    -389
     158
     704
     201
     465
    -804
     331
    1070
     271
    -771
    -102
    -250
     192
     206
     203
    -182
    -300
    -295
     427
    -927
    -104
     135
    -327
     239
     -36
    -470
      81
    -134
    -205
    -356
      31
    -924
    -199
    -272
    -456
     327
    -367
     271
     488
     -79
     139
     320
     -41
     271
    -632
     556
    -495
    -915
     693
     -31
     225
    -182
    -511
   -1538
     313
    -143
     -99
     203
    -710
    -365
     574
     299
    -641
   -1103
    -286
     107
     472
      47
    -562
     153
    -587
    -481
    -327
    -615
    -136
    -450
    -143
    -231
    -205
    -252
     617
     305
      30
    -734
    -814
    -983
    1304
     487
     129
    -488
    -574
     274
     783
    -847
    -225
     -42
    -997
     421
    -208
     957
    -196
     205
    -572
    -313
    -585
     196
     651
    -297
     218
    -252
      51
     599
      60
    -519
    -429
     -85
     -96
    -433
      90
     634
    -126
    -102
   -1102
    -388
    -697
    -193
     263
     762
     900
     -58
    -160
     409
     245
     383
     389
    -741
     270
     -46
    -380
    -347
     641
    -405
    -619
     107
    1006
      13
     154
    -470
     838
      63
     265
    -476
     427
     195
    -579
      20
    -225
      55
    -125
     -95
    -517
    -162
     384
     873
    -581
    1190
     764
      84
    -151
    -350
     417
    -348
    -231
     442
     218
     449
     253
    -201
    -257
     399
    -336
     594
     396
     144
       2
     183
    1765
     -56
    -779
     958
     305
    -324
    1310
     276
     147
    -389
    -533
    -885
    -212
    -527
     324
    -159
     885
     756
      82
    -142
     577
    -574
     337
    -335
    -200
    -336
     288
    -389
    -532
     277
    -212
     181
    -176
     135
   -1283
     233
     928
     520
     456
    -120
      91
     122
      48
    -416
    -176
     -87
    -241
     419
    1270
    -662
      64
    -722
     652
     706
    -832
     973
    -543
     114
     550
      74
    1149
    1377
      69
    -954
    -183
    -424
    -383
    -564
      39
    1054
    -358
    -140
     584
     607
     243
     513
     436
    -191
     215
    -150
    -450
     318
      34
     -94
     146
     494
     197
      97
     140
      26
    -388
     394
     705
    -267
     965
     -88
    -122
    -449
    -397
    -477
     177
     799
     264
     427
     672
   -1251
     -84
     177
     359
    -653
    -503
     396
     -58
     277
    -481
    -818
     381
     597
     817
    -767
    -669
    -738
     -21
    -308
     658
    -728
    -872
     103
     597
    -402
    -633
     -75
    -819
       9
     415
     109
    -955
    -269
    -151
     908
     458
     -29
     655
    -523
    -174
     707
     752
     366
     246
    -293
     373
    -414
     288
     141
     570
    -213
     318
     397
    -450
      78
     799
      56
    -154
     229
    -138
     222
     -67
      -9
     231
     682
     226
     825
   -1015
    -225
     118
    -418
    -639
     309
     307
     145
     198
    -436
    -249
     -53
    -344
     166
    1184
    -241
     324
    -518
     670
    -485
     104
    -310
     256
       6
     -22
    1476
    -315
     -23
    1343
    -574
     277
    -539
     516
     164
     326
    -140
     123
     737
   -1139
    -817
     208
    -328
    -148
    -749
    -453
    -202
    -363
    -434
    -211
    -472
     672
    -495
     910
    -187
    -727
    -310
     468
     528
      80
     144
     317
    -730
    -291
    -916
    -225
     475
     359
    1145
      83
   -1079
     845
     642
    -292
     111
     390
     193
     348
     -56
     -19
      44
    -395
     712
       3
     344
    -428
    -538
     -46
    -126
     598
     303
     270
    -723
    -484
     101
    -174
     646
     671
    -291
     438
     698
     161
     812
     532
     107
     439
      97
    -208
     179
      18
    -182
     886
     111
    1366
    -148
     282
     792
    1366
     152
    -395
     402
    -661
    -137
     136
     745
     719
     -14
     462
    -161
     331
     958
      78
    -150
    -250
     359
     669
    1064
      27
      82
    -317
     807
     -38
    -237
    1093
     405
     358
    -503
     217
     260
    -547
    -113
    -203
     264
    -504
     545
     893
    -152
      -4
     254
     602
     261
     199
    -242
    -116
     307
     842
     284
    -604
     217
     -46
    -122
    -110
    -440
    -161
    -393
    -183
      59
      87
    -108
     -76
      17
     229
     641
     310
    -143
     299
    -123
    -891
   -1175
    -858
    -119
    -310
    -360
      20
    -330
    -316
     305
     392
    1219
     151
      29
    -287
     -98
     -25
    -879
    -129
     375
    -286
     247
     496
     539
     389
   -1131
    -282
     451
     198
       2
     219
     566
      77
    -380
     -90
    -104
     449
     206
     274
      74
    -181
      31
     108
    -700
      90
     464
     -55
     787
     280
    -210
     -77
    -138
     121
     378
    -146
     229
     878
     466
     413
    -408
    -267
     121
     -50
    -813
    -758
     514
    -379
    1040
   -1112
     225
       0
    -378
     202
    -397
     430
      33
    -820
   -1213
    -142
     573
      91
      27
     344
    -697
     713
    -447
      19
    -182
      75
    -973
     763
     273
    1006
     709
       6
    -470
    -870
       8
     110
     523
    -476
     398
      36
    -387
     387
     133
    -118
     939
     305
     -55
     139
      44
      87
     227
    -302
    -399
     180
     943
    -154
    -507
    -119
    -242
    -164
     238
     -65
    -297
    -222
    -662
    -430
    -707
    -258
    -543
    -354
    -151
    -601
     -10
     170
    -482
     557
    -794
    -196
    -743
    -172
    -663
    -288
    -371
    -593
   -1033
     283
    1001
    1113
    -246
     -23
    -233
      38
    -460
    -961
     -18
    -613
    -952
    1188
    -117
     202
     597
    -843
     207
     251
      42
      79
    -264
     362
    -425
    -399
     363
     844
    -193
    -253
     204
     537
     484
     135
    -317
     315
     -40
     689
    -705
      71
     645
    -248
    -313
    -467
    -139
    -100
      68
    -442
      41
    -302
    -185
    -419
    -141
    1786
    1705
     574
     394
    -640
    -293
    -310
     268
     242
      54
    -170
    -463
       3
     570
     214
      91
     329
     292
    -809
       9
    -213
   -1018
    -665
    -160
     413
    -115
     131
    -449
   -1080
      47
    -476
     587
     868
    -186
     597
     477
    -708
     -17
     131
     262
     339
     337
     339
    -156
     190
   -1127
    -585
     602
    -331
     164
     755
    -445
    -480
    -247
     221
    -102
    -489
    -787
    -185
    -111
    -268
    -131
    -548
     275
   -1088
      72
     335
    -425
     -29
     146
    -308
      -7
     206
    -469
     418
     548
     161
       8
    -583
     248
    -608
     796
     263
     133
    -197
   -1089
    -598
     183
    1207
     370
     155
    -271
      61
     482
    -127
     947
    -611
    -188
      26
    -978
     283
      39
      40
     398
     522
     401
    -235
     -23
     177
    -629
    -518
    -214
      39
     896
     399
    -221
    -315
     768
    1368
      84
    -240
    -707
     488
     145
     583
    -455
     120
    -327
     638
    -276
     -44
    -174
     497
     214
    -503
    -317
    -523
     253
     166
    -818
    -954
     -20
     349
      84
    -773
    -777
     434
     -73
    -193
     659
    -399
      68
     209
     410
    -428
     179
    1375
    -757
     217
    -115
    -414
    -416
     249
    1159
    -397
     271
    -280
     989
     273
     -69
     310
      -3
     554
     -93
    -561
     123
     781
    -599
    -121
     503
    -961
     313
     377
     107
    -385
      -4
      47
     468
     332
    -175
     811
     -25
    -407
    -219
     430
      98
     445
      35
    1244
    -834
    -208
     -42
      45
     729
     110
     -57
      34
     376
    -345
     226
    -783
     -39
    -471
    -327
     141
    -563
    -495
    -759
   -1115
     -76
     582
     -91
    -117
    -524
     792
    -125
     648
     181
    -132
     542
     492
     -56
     649
     891
     -33
    -128
     202
     176
     404
    -128
     358
     525
      89
      77
    -628
    -587
    -731
    -623
     -78
    -808
    1124
     370
   -1035
    -578
     -54
    -857
    -230
     546
     -82
     -34
    -501
    -278
    -676
     182
    -226
     392
     619
     539
     -17
    -252
    -613
      59
     480
    -171
     -87
     308
     432
    -709
     100
      98
     -76
     447
    -182
    -413
     138
     230
    -109
     398
    -760
    -538
   -1537
     261
    -496
    -127
     505
      26
    -220
    -425
    -120
     302
    -759
     -34
     392
    -711
     335
     342
    -441
    -753
     217
     404
     290
     382
    -592
     292
    -290
    -281
    -779
     551
      88
     502
     756
    -569
     322
      -6
     458
     554
     411
    -409
     -63
     132
    1581
     614
    1161
     207
     106
     307
    -264
     621
     -79
    -687
     436
    -785
    -923
     144
    -476
    -456
     -81
    -245
    -111
     136
    -585
    -613
   -1051
    -195
     332
    -351
     251
     270
     496
     495
    -345
    -429
      24
    -333
     727
     691
      48
    -214
     256
    -328
     -63
    -265
      53
     565
     372
     572
    -458
      90
    -492
     193
     163
     649
     550
     327
    -253
    -238
   -1027
    -224
    -776
     465
     451
      69
    -189
      72
     803
     675
    -224
      84
    -561
     201
     370
     450
    -766
     253
    -432
    -188
     394
     149
     -82
     304
     818
    -312
    -676
    -582
    -473
    -336
     289
   -1044
     118
    -390
     550
    -428
       4
    -469
    -341
    -130
    -114
    -263
     565
     275
     928
    -139
     534
   -1051
     320
     186
    -187
     348
     439
     517
     210
     301
    -337
    -548
    -134
      93
     476
    -396
    -245
    1489
    -312
     961
     481
    -279
     -53
    -108
     237
     683
    -820
    1013
     389
    -275
     -63
     150
     148
     601
     546
    -180
     -65
     367
      60
     569
    -344
     236
     144
     697
    -673
       0
      27
   -1172
     625
    1406
    -116
     144
    -233
     192
    -190
     -51
     810
    -424
    -288
     -38
     -66
     720
    1017
    -490
    -321
     260
    -191
     997
     819
     280
     282
    -169
     382
     564
      71
     965
     336
     -55
     186
     549
    -199
     -43
    1188
    -237
     474
     409
     795
     263
   -1234
    -427
     256
     129
     982
     704
     249
      41
    -775
     932
      67
    -774
     217
      52
    -285
     247
    -354
    -675
    -878
    -182
    -314
     220
    -752
    -104
    -753
     906
     -59
     614
     248
     455
    -578
     629
     727
   -1039
     -88
    -326
      78
    -425
     140
     299
     122
     -59
    -645
      29
    -261
    -640
     -28
    -105
      96
     497
     288
     653
    -365
    -433
     -48
     692
     652
     -63
    -299
    -761
     336
      11
    -589
    -167
    -916
     215
     -87
     816
    -680
     486
      72
      41
     359
     597
    -536
     660
    -606
    -538
    -337
     369
    -535
     168
     206
      77
     278
    -587
     504
      57
     365
    -492
      26
     439
     508
     -42
    -928
    -549
     109
     397
     232
    -307
    1123
      36
     433
    -208
    -558
     343
     519
     912
    -265
    -815
     809
     132
    -564
    -280
    -405
     581
     296
     121
     120
    -411
     497
     173
    -131
     -92
     -51
    -444
     371
     697
    1238
     252
    -412
     101
    -504
    -307
    -330
    -417
     189
    -558
     334
     398
     519
     -10
     310
     902
      27
     -89
     887
   -1255
    -228
    1216
    -236
    -280
    -614
     397
   -1056
    -400
     284
      -1
     312
      63
     341
    -644
     109
    -784
     392
    -155
     328
    -269
     164
     527
    -991
    -935
    -917
     425
     203
    -352
     750
      69
    -794
    -510
    -693
     478
    -301
    -586
    -289
    -419
     427
     239
     151
     208
      22
    -475
     271
    -411
    -536
    -538
     435
     491
    -880
     -74
     126
    -305
     381
     127
     -76
    -279
     339
     425
     235
    -120
     461
    -454
      72
     699
     -95
    -422
     973
    -124
     221
    -402
     144
     234
       2
     163
     603
    -703
     103
    -996
      14
     966
     471
      -3
    -169
     264
     529
       7
     808
    -408
   -1000
    -374
    -100
    -187
    -424
     669
    -809
    -246
    -485
    -237
    -333
     239
    -521
    -411
      51
     542
    -928
     901
    -440
     324
     525
     662
    -259
      12
     -81
    -303
     136
     179
    -176
      66
    1338
      -4
     355
    -231
    -264
    -173
     283
    -401
    -927
      27
    -218
     140
      42
     365
     451
    -663
    -763
     251
     153
    -470
     619
      17
      62
     137
     377
     763
    -131
    -866
     507
    -464
     622
    -295
     746
    -403
    -557
     479
    -682
     341
     219
     -72
    -171
    1030
    -187
     -95
    -470
    -407
    -292
     856
    -195
    -345
    -224
     358
    -658
     314
    -666
     -65
    -914
     268
     347
    -344
     159
      81
     580
      64
     520
     -58
    -324
     -19
    -100
     441
     -28
    -421
     -77
     595
    -208
    -330
     492
      51
    -182
    -370
    -741
      77
    -159
     160
    -729
     661
     244
    -784
     529
    -294
     151
     110
    -439
   -1432
     268
    -171
    -299
     210
    -345
     336
      76
    -496
     419
     237
     627
    -447
    -448
     157
     334
     414
       3
    -118
     327
     983
     443
      42
    -288
     250
    -242
     119
     389
     463
     294
     690
     926
    -950
    -890
    -462
   -1000
    -179
    -168
     125
     143
    -343
    -407
     397
    -191
    -686
       5
     102
    -206
     332
     113
    -107
     -22
     229
    -221
    -528
     -78
      65
     255
     -15
    -229
     298
     -57
     404
     -45
      -3
     -46
    -461
    -464
    -481
     893
    -100
     471
     175
     930
     464
    -614
    -164
     446
     144
    1134
     -24
    -777
     222
    -456
      25
     539
     154
     150
     -99
     -73
     -52
   -1401
     197
     496
    -649
    -762
     311
    -754
    -840
     395
    -327
     623
    -647
    -307
     121
     275
     234
      96
    -115
    -290
     240
    -194
     211
     544
   -1126
     903
    -316
     659
     776
    -735
      89
    1735
    -107
     243
     166
     635
     546
    -474
    -219
     172
     -29
    1269
     220
     219
    -419
    -654
     397
     -99
     325
    -416
     448
    -908
     784
     424
      55
    -581
    -199
     127
     604
    -517
     648
    1385
    -248
     235
    -329
    -859
     736
     347
    -256
      57
    -115
    -732
   -1442
     -24
    -231
    -289
    -423
    -909
    -261
      81
    -531
     225
    -137
     -51
    -715
    -383
     205
    -395
      81
     990
     398
     519
    1181
     588
     199
     976
    -453
    -341
    1010
     227
     -21
     229
    -132
    -146
    -194
    -277
    -472
     -30
    -288
     722
     118
     511
     -70
     -41
     630
     735
      16
     847
     238
     184
    1097
     769
     454
     201
    -269
     -58
     912
   -1012
    -319
     -94
      74
    -893
     265
     365
    -470
    -130
    -607
     813
     187
    -126
    -463
      49
     843
     138
     177
    -601
      83
     388
    -691
     565
    1234
    -780
   -1034
     -36
     380
     -41
     -79
       3
    -533
    -823
     791
     146
    -594
     538
    -649
     -61
     371
    -421
    -175
      15
     977
     230
    -200
    -113
    -140
     654
    -142
    -396
     120
     -47
     397
     480
     544
     324
     317
     952
    -581
    -174
    -848
     460
      11
    -150
    -861
      92
    -130
    -678
    -579
    -381
    -125
    -825
     -91
     308
    -189
    -349
     152
     551
    -223
    -234
    -719
    -489
     303
     -57
     383
     335
     188
     384
     762
     289
     213
     -21
    -622
    -253
     163
    -556
     234
     161
      50
     151
      12
     -11
      -4
     465
     -45
   -1322
    -243
      98
     480
     691
    -471
     381
     119
    -104
      12
     -14
      70
     119
    -336
    -523
     483
    -110
     708
    -462
    -297
     711
     704
    -515
     103
     671
     667
    -643
     810
     331
     114
    -113
    -483
      48
    -128
    1156
      95
     -87
      -7
    -307
    1037
     319
      37
     562
     -17
     -49
    -279
    -308
     803
     385
      44
     853
      12
     145
    -711
     238
    -724
    -495
     475
     176
    -437
    -199
     128
     110
    -856
    -603
    -887
     -36
    -861
     351
    -503
    -554
     896
    1082
    -410
     -19
     982
    -270
     860
     410
      28
    -177
     847
     356
    -317
     197
    -439
      75
     767
     266
    -380
     174
    -349
    1011
    -898
    -330
     386
    -411
       9
     328
     629
    -464
     -85
    -236
     -57
     185
    -310
     400
     214
    -236
     138
     493
     497
     334
     -33
    -310
     112
    -233
    -166
     463
     724
     298
    1028
    -765
      11
      48
     808
     251
    -162
     277
     322
      91
   -1015
     512
   -1747
      55
    -776
    -178
     700
    -257
     959
     390
    -123
    -452
    -248
     187
   -1186
     308
     140
     410
    1025
    -162
    -491
     590
     448
     -72
    -297
     125
    -565
      33
    -319
    -410
     484
      15
     676
    -544
     120
    -524
     310
     653
     512
   -1059
     341
       4
     167
    -274
    -826
     447
    -254
    -165
      84
    1269
    1148
    -660
    -237
     494
   -1037
     623
    -158
     700
    -440
    -462
    1158
     294
    -155
    -517
     552
     171
   -1133
    -452
    1486
      -6
   -1001
    -444
    -210
     348
     -81
      51
      -9
    -481
     587
    -183
    -232
      98
     -34
    -261
      64
    1057
     271
    -328
    -435
    -120
    -789
     914
     102
    -582
      60
    -722
     291
     -91
      21
     181
     427
    -405
    -734
     -52
    -412
     213
    -928
     430
     153
    -556
    -159
     419
    1214
    -176
     692
    -431
     104
    -104
     170
    -249
    -711
    -136
     220
    -253
     -92
     201
     270
    -367
    -134
     436
     166
    -675
     775
    -309
    -350
    -712
     -55
     -51
    -161
    -420
    -831
    1508
     751
    -180
     -57
     180
      -6
    -285
     467
    -570
     979
    -882
    -162
     437
      59
    -752
     461
      82
    -408
     202
     378
    1093
     -47
    -147
    -253
    -964
     261
   -1028
    -135
    -138
     423
   -1387
     459
    -260
    -647
      -4
     117
    -212
    -735
     604
      99
    -354
     609
     184
    -634
     311
    -899
    -529
      76
     206
      35
    -967
     410
     631
     584
    -285
    -197
    -509
     125
     126
    -386
     460
     426
     329
    -377
    -670
     326
     724
    -646
   -1105
     719
     -31
     589
     493
    -610
    -216
    -418
      90
     584
      28
   -1051
     618
       1
    -230
   -1053
     187
     123
     169
    -540
    -365
    -459
     895
    -411
     -98
    -445
     456
      -6
      36
     470
     338
     393
   -1067
     110
     484
     175
     451
    1062
     625
    -562
    -415
     -61
    -322
     -40
     615
    -266
    -143
    -114
     338
     519
     -75
    -159
     467
     362
     244
    1635
      16
     171
     -42
     308
    -263
     504
     915
      43
     -34
    -282
    -237
    -853
     -27
    -441
     628
      78
      27
     700
    -889
     165
    -529
    -322
     129
     446
    -419
     277
     730
    -428
    -496
      -6
     314
       1
    -409
      58
     104
    -222
    -561
     218
       9
    -182
    -316
    -250
    -434
    -521
     633
    -121
    -865
    -244
     531
    -269
     889
    -390
    -377
    -517
     582
    -290
     209
    -825
    -287
     330
    -641
      25
     274
     890
     321
     474
    -177
    -290
      28
    -447
     562
     388
     482
     631
     -54
    -289
     263
     576
     430
     473
     754
     148
     603
      -6
     395
    -702
     772
    -888
     103
    -173
    -580
     168
     166
     706
      68
     289
     122
     734
     566
       5
      62
     890
    -120
     429
    -440
    -381
     432
     324
     530
    -317
     509
      86
     -24
     845
     719
   -1127
     178
    -425
    -150
    -317
     813
     621
     278
     352
     229
     342
     126
     -89
     254
    -155
    -197
    -135
     -44
       4
    1267
    -612
    -536
     123
     -25
    -365
     164
     377
    -577
    -204
    -645
      42
      82
     342
    -544
     149
     -72
     697
     154
    -269
    -115
    -268
     720
    -256
    -804
    -101
     572
     332
      82
     893
    -294
     130
    -436
    -394
    -172
     324
    1028
     400
    -536
    -103
    -277
    -147
     591
     189
     496
     302
    -397
     466
    -676
     400
     300
     551
    -710
    -102
       9
      50
     439
     351
     326
      89
     839
    -163
      51
    -289
     -31
     363
    -614
      96
    -368
     395
    -984
    -979
     813
     -75
    -985
    -844
     -43
     154
     169
     534
     167
     -37
     524
    1030
      13
    -120
     520
    -254
    -742
     -53
     123
      73
    -560
    -299
    -340
     478
     -65
     325
     300
     -96
    -991
     182
     352
    -377
      -8
    -221
     851
     -15
     102
    -524
    -368
    -679
     365
     304
    -415
    1445
     460
     203
     959
   -1229
     -46
     -12
     100
    -520
     265
   -1110
      54
     220
     -21
     182
    -382
     275
    -187
    -830
    -155
    -310
    -513
     253
      20
    -127
    -274
     839
     587
     -95
      43
     757
     897
     552
    -163
    -292
     376
    -432
    -536
    -178
     478
      80
     123
     563
     117
    -570
     421
     238
     -44
    -207
    -273
     -12
    -401
    -256
    -744
    -260
    -347
     289
     728
     518
     524
     338
     274
     375
    -365
     417
    -600
     310
    -417
    -486
    -227
    -652
       8
     556
    -125
     248
      81
     606
     -79
     147
    1235
     574
    -467
     560
    -463
       5
     145
     435
    -199
     269
     886
    -954
    -539
     598
    -147
     -19
     462
    1113
    -652
    -455
     -39
       0
      53
    -156
     610
    -455
     102
     495
     188
    -311
      60
    -159
    -300
     677
     -99
    -289
    -378
      61
    -749
    -824
      97
    -645
    -200
     388
     461
     773
    -505
     429
     163
     627
     110
     408
     570
    -206
    -231
    -665
     -44
     178
    -372
      36
    -178
    -216
     390
     409
     575
    -543
     -68
     328
    -647
     964
     117
    -273
     517
     189
      55
    -340
    -883
    -482
    -323
     226
     308
    -393
     414
     334
     -63
    -476
     446
     -65
    -507
     126
     262
    -731
     934
   -1075
    -818
     613
     163
    -215
       6
     366
    -434
     464
     349
     -23
      96
    -315
    -429
    -195
     515
    -120
    -226
    -490
    -567
      11
     521
     616
     280
    -155
    -184
     183
     469
     488
   -1060
     -23
    -484
    -236
     868
    -389
    -843
      89
     -62
    -208
     440
     283
     188
    -139
     175
    -146
      93
     289
     170
    -337
    -269
    -521
     499
     -13
    -329
     339
    -256
     223
     759
     469
     -80
     -57
     969
     -85
     151
     163
     463
     108
     183
     161
    1346
     438
    -439
    -609
    -808
     921
    -410
     497
     267
    -764
    1012
     276
     911
     171
      90
    -510
      19
      69
    -761
      -9
      82
    -361
     205
    -607
    -287
      53
    -303
     211
    -182
    -437
     466
     300
     286
     343
     505
     496
      17
    -225
     -55
     619
    -599
    -282
     522
     423
    -248
    -103
     -78
    -138
   -1223
    -214
     155
    1227
    -732
    -318
    -193
    -472
    -337
    -963
     -56
    -259
     268
      29
     533
     811
      61
    -620
     122
     700
     -48
     194
    -484
     755
     202
    -211
    -838
    -344
    -514
    -246
     174
     415
      78
      42
     187
    1328
     167
      70
     790
      45
    -337
     466
    -179
     101
     439
     404
    -802
   -1182
    -351
     827
     118
     -76
     -78
     520
     165
     238
   -1046
     -87
      10
    -430
     -11
    -301
     435
    -286
     653
     -21
     448
    1143
      33
     748
    -537
     912
    -605
     -33
    -164
    -575
    -655
     323
    -695
    -671
     565
       1
     190
    -451
     -98
     154
      84
     895
    -312
     -75
     416
     474
    -988
    -196
    -339
      -8
     258
     223
     571
     224
     158
     473
     215
    -663
      55
    -828
     556
   -1055
    -275
      47
     -19
     942
      28
    -307
     294
    -604
     273
     126
    -197
    -311
    -596
    -940
    -212
     389
    -357
     793
    -445
    1071
    -346
      50
     718
     617
    -379
     370
    -558
    -854
     331
    -866
   -1070
     -30
     693
     609
    -748
      19
     402
     487
     781
     794
     429
    -713
      20
    -691
     617
     872
   -1002
     418
    -172
    -239
    -445
     632
     192
     -59
     209
     507
    -435
    -398
     345
     794
     626
     -58
    -666
   -1172
    -464
     565
    -275
     142
     106
   -1102
     626
    1013
     -19
     500
    -379
     298
    1063
     656
    -350
    -510
      27
    -119
     -31
     636
     111
     833
     -21
     -67
     397
     213
    -105
    -795
    -559
     309
     272
    -735
      60
     265
    -588
    -500
     598
    -878
     223
     489
    -896
     -65
    -588
      45
    -211
    -826
     309
     298
    -309
     264
    -673
    -618
    -577
     -55
    -262
     956
     -36
     281
     287
     186
      96
     623
    -583
     818
     343
    -575
     556
     592
     854
    -210
     820
     132
    -732
    -388
     465
     897
    -592
     -56
    -329
     941
    -448
     666
    -313
     389
    -663
     751
   -1102
     161
     211
    -411
    -484
     305
    -519
     -14
   -1411
   -1041
     -22
     559
    -825
     340
     247
    -294
     -12
    1097
    -701
     240
     104
     161
      -3
     141
    -126
    -847
    -292
     117
     130
     302
    1111
    -828
     341
      68
     -19
    -347
     -64
     340
     213
    -804
     454
     125
     948
    -557
    -361
    -877
       2
     498
    -240
    -260
    -147
     -80
     512
       8
    -242
     318
    -683
     300
    -103
    1071
    -325
     212
      59
    -541
     438
   -1114
    -974
    -655
     653
     492
    -626
     -90
    -372
     117
    1052
    -439
     975
    -233
    -326
     305
     355
     140
    -734
    -346
    -434
    -256
    -391
     213
     506
    -125
     277
     380
      67
    -136
    -272
    -582
    -137
      80
     -93
     109
      23
     335
    -316
     -59
     121
    -188
     140
    -888
     229
     231
      -1
    -177
    -217
    -853
     548
     318
    -544
    -739
    -193
     341
     417
     268
     384
     878
    -853
     235
     -27
    -375
     359
      -3
     601
    -517
    -424
     217
    -444
      61
    -201
     549
     219
    -204
    -320
    -203
    1198
     -25
    -101
     -99
     759
    -867
     557
    -360
    -137
     339
    -469
     213
     -37
    -700
      96
     290
     319
    -283
      -8
     311
     267
    -195
    -636
     136
     159
     750
    -778
    -177
     217
     -51
    1015
    -184
   -1183
     365
    -700
     658
     202
    -172
    -490
     929
     155
    -245
    -348
     -90
     629
     956
      14
     214
     162
    -825
      70
    -249
    -214
     -76
   -1447
    -368
     378
      60
    -258
    -171
    -540
    -349
    -292
     -93
     294
     -11
     -40
    -418
     490
     118
     283
     110
     404
     757
    -216
     272
     340
      -4
     957
    -490
    -243
      39
      13
    -111
    -240
     413
     -30
    -404
     857
     456
     745
     -13
     959
     460
    -905
    -633
     292
     -58
     -72
     538
     852
     196
      64
    1126
      -5
    -225
    -298
    -368
      41
    -431
    -930
    -643
     218
     546
     602
    1157
    -542
     683
      41
    -234
    -213
     445
     325
    -904
     513
     413
    -118
    -491
    -385
    -619
     -25
    -195
    -156
     111
    -149
    -849
    -300
    -262
    -859
     443
   -1084
     211
    -148
    -182
     324
    -152
    -114
    -436
     563
     496
     344
     266
     364
     347
     197
     316
    -355
      15
     275
    -363
       0
     -94
     621
     236
     548
     312
     505
     -47
      58
    -314
     194
    1538
      49
     -23
     430
    -782
     565
    -424
     284
     138
     -34
    -359
     209
     563
     342
     699
    -695
      10
    -676
      57
     271
    -384
     642
    -238
     312
    -174
    -379
    -369
    -726
     761
   -1225
    -646
    -993
    -672
   -1397
     301
      20
    -516
    -651
    -660
    -139
   -1012
     204
     -45
    -171
     326
     173
    -172
      15
     -67
    -313
     556
     602
      36
    -514
    -587
     126
    -132
    -407
      66
    -593
     170
    -797
   -1228
    -104
    -491
     766
     687
    -306
    -484
    -108
    -158
     693
    -174
     603
     619
    1261
    -190
    -238
     839
    -370
    -909
      43
     250
    -182
    -175
    -682
     862
     101
    -274
     201
     418
    -525
     113
    -241
     826
      80
    -563
     -56
     225
    1051
      20
     286
     601
     255
    -435
     -81
    -329
     354
     771
     -11
     528
    -349
      80
     -88
     816
     147
     384
    -171
    -317
     198
    -410
    -681
    -151
     800
    -196
     111
    -297
   -1026
       0
     848
    -166
    -576
    -496
     182
    -210
     492
    -138
   -1044
    -220
     356
     514
     643
     501
     537
     948
     768
      88
    -238
    -140
     352
     605
    -124
     757
    -363
    -233
    -194
    -331
     435
     -94
     927
      -3
     934
   -1216
     181
     142
     968
     131
     890
     947
    -310
    -596
     429
    -408
     -79
    -286
      50
     298
     356
      68
    -474
    -424
     146
   -1093
    -588
    -784
    -164
     243
    1183
      -2
    -534
    -227
     229
     511
    -230
      -2
     593
     112
      40
    -166
    -192
     529
    -266
     -24
    -517
     302
     125
     221
     -13
    -371
     -43
    -643
    -169
    1155
     837
     434
     219
     414
     195
     466
     603
    -511
     -96
     -14
    -278
    -498
     637
     334
    -456
    -527
     214
    -345
    -600
    -124
    -423
     425
    1154
    -851
     419
     211
    -422
     481
    -445
    -942
    -562
     289
     205
     502
     246
     631
   -1003
    -152
    -182
     -29
     534
    -339
     126
    -956
    -458
     470
    -872
     708
    -242
     264
    -589
     378
      -1
     628
    -274
    -368
    -378
     988
    -165
    -805
     475
      12
    -178
     259
     444
    -319
      55
    -155
    -289
     238
     361
    -686
     556
      74
    -118
    -795
    -129
     -35
      52
    -218
     463
     785
     622
    -115
     168
     204
    -311
      -6
    -295
      34
     806
     -94
    -366
     689
     437
    -263
    -369
     706
      16
      93
     175
    -315
     545
    1178
   -1245
      99
     473
    -398
      45
      85
    -300
     354
     608
     112
     185
    -273
     560
     -45
     221
     588
    -149
     -97
      45
    -112
    -635
     241
    -721
    -152
    -705
     651
      43
     240
    -132
     794
    -202
     576
     577
    -263
     215
      63
    1058
    -498
    -793
     156
    -485
    -295
     166
    -650
     536
     211
     712
    -156
     457
    -560
     121
     562
    -324
      44
     818
    -393
    -556
     467
     -12
    -551
    -447
     173
     123
    -176
     115
     282
    -366
    -160
    -363
     671
    -640
     808
    -285
      -1
     479
     369
    -171
     445
    -590
     691
     581
       9
     202
     490
    -164
     273
     344
     186
    -711
    -168
    -989
    -192
    -395
     -48
     189
     415
     -72
      20
     507
     649
     109
     431
    -365
     794
    -332
    -384
     269
     -33
    -794
     539
     348
     825
     148
     353
    -576
     931
    1187
    -191
    -348
     500
    -568
      77
     -67
     414
    -985
      62
     131
    -886
     -79
     315
    -638
    -150
      99
    -262
     787
     385
    -290
     166
     565
     124
     279
     322
     370
    -662
    -339
    -177
    -799
    -702
     179
     180
     463
     183
    -384
      -8
    -359
     434
    -756
     430
     249
     387
    -290
      99
     -21
    -756
     243
     221
    -372
     621
    -883
    -206
    -196
    -357
    -332
     242
    -437
      34
    -213
     -64
     967
    -271
     443
      19
      16
    -952
     511
      77
    -217
      19
     -55
     917
    -554
    -281
     132
     928
     129
     556
     377
     360
     644
    1147
      74
    -145
      94
    -152
   -1157
     -58
      84
    -183
    -109
     619
      41
     -15
    -331
    -279
     -50
      64
     194
     818
     679
    -599
     879
    -493
    1287
     100
    -220
   -1012
    -199
     772
    -207
    -226
    -657
    -587
    -290
     180
   -1032
     334
    -241
     403
      -2
    -222
     252
     253
    1013
    -651
    -351
    -612
    -285
    -253
    -221
    -235
    -255
    -119
     214
     557
    -183
     915
     437
     610
    -491
    -915
     164
     172
    -851
    -744
     176
     519
     679
    -460
     303
     307
     -16
    -526
    -553
     371
    -842
    -148
      70
     547
    -180
    -697
     174
    -360
     890
    -434
      86
    1022
     528
      -8
     240
    1202
     701
    -665
      92
     533
    -768
     144
     -34
     144
    -403
    -914
    -537
     938
     -65
    -476
     735
     460
    -432
     538
     556
    -387
     270
    -186
     626
    -632
    -204
     411
     -40
     288
     870
    -213
    -548
     782
    -219
     159
    -291
    -785
    -474
     657
    -208
     -75
     150
     589
      76
    -129
    -427
     292
   -1045
    -588
     368
     224
    -639
     269
     235
    -593
     -36
     802
    -247
    -674
      79
    -280
    -180
     205
     -27
    -191
    -516
    -410
    -512
    -303
     881
      74
    -275
     -64
     123
     138
     159
     546
    -172
     178
    -310
    -930
    -286
     710
    -177
     511
     301
    -299
     958
     437
     452
    -455
    -324
     324
     600
     -13
     857
     -64
     359
       2
     547
    -164
     -16
    -755
     151
      45
     264
     169
    -335
     332
    1306
    -321
     467
    -289
    -455
    -562
     288
      17
     437
     -95
    -588
     -99
     -37
     306
    -606
    -922
     230
    -389
    -246
     275
       9
      83
     593
     533
       2
    -266
    -597
     158
    1158
     524
     113
    -549
    -613
    -265
   -1873
     209
     622
      55
    -164
     677
    -214
    -290
     463
       3
    -318
     430
    -241
     746
    -315
    -297
    -315
     178
     653
     183
     386
     628
     -64
     475
     -62
    1051
     130
    -273
      50
    -367
    -763
     175
     117
     327
    -423
    -403
    -246
    -503
    1347
     186
    -327
     212
     615
     339
     459
     241
    -754
    -380
     530
     -99
     130
     278
    -511
      95
    -218
    -738
     197
    -422
    -252
    -670
    -302
     220
     786
    -566
     173
     262
     522
     630
    -553
      31
     616
     273
     701
     609
    1173
   -1311
    -166
    -169
    -712
    -261
     712
      30
     481
     818
    -145
    -205
    -659
    -139
    -358
    -110
    -113
    -365
    -573
    -189
       7
    -448
     176
     -72
    -130
     456
    1154
     424
     322
       2
      65
     291
    -277
    -747
     215
    -351
     197
    -416
    -627
    -702
     141
     978
     100
     245
      72
     115
    1184
    -391
     -80
    -337
     357
     128
    -164
     371
    -503
      60
     100
     788
     270
      17
    -671
    -736
     296
    -350
    -121
    -435
      91
     114
     873
     910
     531
     542
    -585
     638
    -471
    -800
    1585
     159
    -332
       4
      35
   -1036
    -358
     265
      18
    -832
    -246
     -75
      41
    -840
     128
     765
    -797
     220
     672
     190
     295
    -238
     -93
    -573
     -61
    -277
    -329
     724
     -59
     315
     188
    -508
    -946
    -718
     138
    -151
     380
    -190
    -662
      48
     551
     133
     -93
    -211
     635
     458
    -215
    -674
    -457
     167
    -547
    -194
     -61
    -330
    -313
    -113
    -276
    -672
     369
    -460
     518
    -172
    -154
     648
     131
    -201
    -414
    -259
     200
     424
      24
    -247
     168
     336
    -211
     722
    -182
     450
     485
      28
     -42
     436
    -903
      17
      35
     183
    -443
    -706
   -1320
     273
     539
    -222
    1191
    -321
    -656
     -73
      53
     341
      61
    -382
    -762
    -294
    -682
     362
     -52
    -927
     183
    -462
     676
      26
     115
    -394
     262
      32
     108
    -160
     322
   -1221
      83
     525
     -95
     289
    -298
      86
    -292
     573
     235
     689
     -21
     -30
     157
     725
   -1196
    -839
     634
     948
    -102
     677
    1086
      95
    -228
    -239
    -128
     400
     -85
    1020
    -170
    -358
     272
     118
     231
   -1048
     -75
    -918
      93
     383
     590
     377
     242
     388
     -28
     -19
     511
     544
    -236
    -899
   -1149
    -812
    -500
     224
    -388
     -43
     185
    -694
    -425
    -375
    -401
    -220
     394
    -254
     347
     170
      96
     488
    1071
     734
    -793
     265
    -624
   -1006
    -606
   -1092
    -566
     678
    -238
    1342
     196
     502
     -73
    -140
    -392
      80
    -742
    -425
    -535
      84
     759
    1080
    -879
     174
    -327
    -541
      52
    -236
      26
     385
    -468
     -76
    -851
    -192
     495
    -874
     196
    -677
     110
    -225
    -139
    -803
    -456
     -97
      36
     -96
    -321
     665
     -97
    -388
    -380
     -38
     465
    -212
     436
     113
    -282
    -409
      89
     -52
    -453
    -398
     270
     261
    -156
     413
    -175
     -58
     618
    -270
   -1022
    -645
     146
    -108
    1377
    -708
    -122
      20
    -688
     540
     372
     772
     344
   -1777
    -484
     156
    -408
     142
     -33
    -274
      34
     257
     572
    -447
    -286
    -361
     424
     787
     528
     671
     125
    -401
     340
     864
     253
     465
    -772
     286
     -77
     277
     639
    -320
     754
    -472
      20
     154
     534
    -162
    -468
     709
     181
    -958
     160
    -851
     396
     694
     -91
    -455
     614
    -256
    -410
    -631
    -734
     138
    -166
     395
     -28
    -105
    -861
    -388
      52
    -214
     638
    -917
     -91
      57
    -361
      56
     831
    -526
    -176
    -710
     364
    -604
    -429
     712
     412
    -378
     509
    -330
      53
     918
    1130
    -222
     -15
     520
     304
    -117
    -105
    -392
   -1137
     -78
    -599
    -114
    1235
      17
     755
    -556
     638
    -838
    -140
     146
     310
     -62
    -542
    -609
    -361
    -510
    -290
    -476
     622
     135
     142
    -420
     139
     162
    -468
    -595
    -968
     437
    -507
      23
      42
      46
    -319
    -113
    -154
     675
    -579
    -103
     534
     211
    -545
     397
   -1352
    -247
     785
     249
     396
     -47
    -190
     348
    1160
    -134
     719
    -270
    -215
     326
    -451
     472
    -842
   -1211
     -80
     165
     638
      60
     478
     120
     340
    -485
     -38
    -299
    -119
    1149
    -703
      17
    -161
     190
     897
     457
    -329
    -718
     424
    -496
    -358
     233
    -762
     779
      51
    -117
     404
     403
    -125
     552
     184
     550
     132
     -96
     875
    -392
     317
    1012
    -207
     318
     160
    -174
      -2
     309
    1165
     444
    -122
    -987
     125
     131
    -396
     505
     196
     294
    -243
    -342
    -234
    -556
    -261
     364
   -1129
    -887
      13
     164
    -475
     268
     630
     342
    -782
    -366
    -427
    -170
    -336
    -421
     956
    -167
     -76
     143
    -867
    -571
     235
     176
    -581
     563
     -33
      71
      55
    -275
    -916
     -65
    -783
     -82
     104
      99
    -694
     183
    -606
     126
     302
     800
   -1026
     415
     -81
     -38
    -281
     117
    -129
    -310
    -270
     308
     246
     551
     182
     -73
    -570
     158
    -153
     111
     438
    -247
    -241
    -130
     106
    1019
    -437
     671
    -108
     449
      30
    -267
    -130
     480
     634
     481
    -282
    -645
     201
     264
   -1257
      12
    1049
     -94
    -322
    -504
    -906
    -245
     151
    -492
     127
     394
    -297
     246
     283
     -21
     979
    -637
     138
    -464
    -361
     221
     547
      85
     653
    -465
     169
    -266
    -379
   -1317
     380
     938
     250
     689
      30
    -616
    -437
    -402
     552
    -240
      46
    -667
     -92
    -814
    -352
     380
     856
     243
      49
     537
     364
   -1226
    -897
    -417
    -437
    -801
    -339
    -466
     551
    -305
    -639
    -208
    -343
     131
    -116
    -743
     290
    -182
    -300
    -426
     397
     -55
    -777
    1086
    -171
     136
     178
    -654
     611
     126
      72
     676
      80
    -862
      -8
     584
     607
     132
    -847
     549
     -29
      96
     641
     202
   -1863
    -833
    -414
    -646
      77
      76
    -347
     585
    -394
    -173
    -334
    -449
      27
    -698
    -156
     416
     407
    -974
     204
    -229
     225
      86
    -158
      -7
     304
     363
    -375
    -664
    -210
     510
     172
     197
    -221
    -383
    1039
     -53
     -17
    -137
      35
    -160
    -523
     247
     721
      93
    -372
      28
     511
     892
    -703
      57
    -217
     273
      85
    -295
    -904
    -608
    -303
    -137
     588
    -298
     186
     453
     116
      42
    -306
     421
     815
     238
     154
     118
     517
    -166
    -256
     266
    -153
     446
    -733
     664
    -366
     119
    -234
     357
    -709
    -534
     817
    -488
    -349
      31
    -400
      73
     588
      34
     864
    -726
    -142
    -437
     184
    -631
    -881
    -197
    -908
    -449
    -274
    -836
     282
     153
    -314
    -697
    -138
     -84
   -1087
     654
     218
    -878
     990
     -77
    -737
    -463
     131
    -721
    -237
     -51
    -213
     102
    -356
    -125
      95
   -1111
    -960
    -534
      40
     101
    -366
     657
     567
     -89
    1664
    -183
     492
     -32
    -863
     941
    -532
      37
     961
     322
     186
     -73
     123
     946
    -231
    -111
    -228
    -206
     -86
     310
      44
    -381
     827
    -435
    -165
      40
    -842
    -505
    -647
   -1333
    1067
    -365
     420
       9
    -498
     -20
     203
    -572
     600
     599
     -49
     307
    -610
     286
     -64
     805
    -479
    1007
      10
     223
     725
     552
    -438
    -458
    -458
     538
     -68
    -223
      41
     518
     -80
     155
   -1159
    -334
    -534
    -320
    -381
    -211
    -246
     329
     719
    -768
     877
     642
      47
     791
     122
    -511
     564
    1117
    -387
    -501
     570
     -12
    -683
     619
     -77
    -398
    -291
    -249
     469
    -578
     235
     503
    -430
     167
    -827
     349
    -562
     404
     217
    -206
    -741
     666
      76
     839
       4
    -890
     846
    -146
     463
    -361
     306
     418
     507
     250
     -20
      72
     151
    -370
     275
    -533
    -954
      83
      99
     110
     887
     617
     933
     110
     455
    -296
    -116
    -875
      35
     464
    -530
    -111
    -362
    -405
     452
      34
     370
     199
     468
   -1130
    -512
     -86
     174
     575
    -320
    -303
    -143
     348
      53
     563
    -386
     206
     194
    -823
     148
     871
    -599
    -319
    -509
     565
    -279
     376
    -823
    -912
     499
     297
     140
     484
      34
      70
    -438
       5
    -551
    -446
    -239
      69
     802
     189
     203
     272
     602
     290
      32
    -217
     299
    -842
      21
     472
    -114
     289
      86
     293
    -247
     836
     198
      71
    -596
     -97
    -723
    -144
    -615
     -32
      76
    -242
     817
     685
     708
     296
     390
    -329
      66
    -562
     120
     572
    -551
    -105
    -734
     303
     616
     572
    -513
    -355
     -51
    -198
    -264
   -1263
     319
    -117
     347
     132
   -1491
    -151
     393
     523
    -159
     260
     119
     461
     983
    -456
    1051
     107
    -400
    -406
      59
      69
     206
     414
     181
    -513
    -345
    -380
    -295
     178
     171
    -114
    -500
    -163
     299
     -65
     721
    -410
     147
     576
    -431
     -28
    -608
    -466
    -724
    -468
     184
    -120
     292
     514
     181
     388
     378
    1180
     379
    -747
     148
     334
     472
     409
    -246
      14
     173
     108
    1015
    -803
     428
     594
    -296
     248
     -45
    -517
      50
     835
    -200
     314
    -561
    -461
    -620
    -718
    -472
    -450
    -221
    -822
    -254
    -388
    -397
    -159
     586
      -2
     211
     793
     343
      65
     543
    1116
    -259
     425
    -407
    -625
    -339
     -37
    -982
    -800
     -29
     301
     393
     219
     -90
     265
    1248
     989
     -30
     708
    -311
     176
      72
     382
    -608
     312
      84
     165
    -515
    -197
    -773
    -367
    -485
    -175
      85
     424
    -535
     147
     544
     481
    -798
     366
     -84
     691
     465
    -175
     135
     256
   -1232
    -307
    -198
    -573
   -1117
     420
    -307
     587
    -480
     477
     352
     280
    -519
     -89
    -235
    -480
    -223
    -811
     -79
     -99
    -416
     319
    -525
    -124
     263
     107
   -1200
    -387
    -203
    -277
    -677
     -22
     -84
     640
      56
     353
     -65
    -914
    -737
    -376
    -217
     288
    -418
    -315
     128
    -281
    -615
    -277
    -340
     346
     111
     273
    -230
    1059
      55
    -460
    -662
      49
    -203
    -677
    -235
    -815
     342
     973
     370
    -162
     680
     146
   -1110
     -72
      39
     281
     -82
     587
    -665
    1231
     677
    -123
     144
    -437
    -466
      38
     493
     463
    1067
    -163
    -112
   -1368
    -154
      73
      19
    -324
    -644
    -206
    1101
    -465
       1
    -579
     583
     394
      80
     -24
     740
     289
      -2
      68
     770
     248
     135
     285
     -49
    -494
     184
    -812
    -347
     529
    -348
     135
    -108
     139
     212
    -251
   -1063
     511
    -279
     143
     485
    -542
     629
     371
      61
    -180
     603
     223
     266
    1348
     278
     589
     -25
     902
     -48
    -498
      -8
    -859
     629
    -593
     141
     458
     242
     187
    -433
     -28
     466
    -382
    -618
    -350
     428
    -137
     112
    -873
    -387
    -350
    -634
     587
     520
    -784
     125
    -483
     -83
      23
     856
     185
    -329
     416
     438
      69
    1122
     -83
    -230
     273
    -652
    -206
    -270
     684
     354
     304
     460
     450
      16
    -709
    -841
      19
     832
     416
     524
     898
    -243
    -317
     551
    -359
    1101
     446
    -318
    -187
     261
     357
     585
     170
    -508
      47
    -769
     288
     286
      73
    -463
     637
     494
    -356
    -668
     503
     305
      18
     128
     349
    -216
     778
     173
    -384
    -247
     753
    -325
    -531
     578
     160
    1103
    -134
     319
     -10
     216
    -796
     125
     382
      -3
    -180
      13
   -1046
     621
     171
     276
     328
     144
     710
    -560
     -37
     543
      -7
     322
    -811
     175
     542
   -1121
    -118
    -627
    -516
     297
     546
    -105
    -260
     902
     -43
     190
    -174
     254
    -612
      11
    -443
     -96
     345
     981
    -226
     267
    -229
      45
    1393
      91
    -299
     502
     463
    -762
    -320
    -224
    -127
      53
    -280
     217
     236
    -422
     188
    -561
     413
    -107
     360
    -497
     391
    -138
     -36
    -136
     336
     902
     448
      15
    -374
      42
    -499
     -44
     471
     -44
     597
    -249
     219
     165
    -701
    -261
     503
    -569
     -77
    -488
    -490
    -461
     412
       3
     187
    -278
     -62
     419
    -644
    -380
     511
     848
    -432
     220
    -624
     329
      67
    -507
     255
     633
     -79
    -450
    -559
    -621
     199
     170
    -392
     377
    -533
     744
   -1065
    -137
     377
       6
      25
    -254
     983
    -230
     349
     606
    -170
     725
     222
    -745
    -236
     -73
     319
     357
     349
    -724
    -764
     673
     412
     206
     774
     924
    -386
      21
     216
      60
     101
      97
     544
   -1376
      -3
    -125
    -235
      72
     267
    -143
       9
    -826
    -558
    -187
     -85
    -534
    -591
     307
      67
     689
     273
    -583
   -1110
      70
    -114
     278
     457
    -100
      74
    -361
     601
      26
    -267
    -229
     910
     254
     210
     169
     227
     236
       3
     857
    -120
    -422
    -207
     592
     391
     586
    -107
      76
    -908
     473
     -54
      28
     507
    -137
     216
    -359
    -266
     271
    -106
    -784
    -269
    1456
     247
     108
    -205
    -911
      68
   -1541
    -462
    -728
    -107
     537
     258
    -222
    -814
    -267
    -593
     215
    -293
     709
     -59
    -760
      40
     359
    -248
     309
     170
     192
    -163
     -64
     -67
     -64
    -729
      -9
    -596
      64
    -584
     682
     411
    -270
    1033
     570
     427
   -1037
    -633
    -351
    -164
    -656
     328
    -262
     -83
    -275
     -44
     687
    -916
    -481
    -236
     278
    -512
    -263
     352
    -615
     524
     171
     285
      -7
    -499
    -800
      77
     358
     362
     -43
     825
      93
    -202
      53
    -308
     344
     779
     520
     124
    -681
    -319
     202
     -38
     692
     331
    -717
     317
     335
     876
      43
     132
    -788
    -230
    -747
     -74
    -390
    -645
      -2
    -421
     634
    1115
      76
     141
    -980
     749
    -312
     196
    -101
     172
     -43
      65
    -532
      66
    -745
     -54
      91
    -139
     163
     443
    -798
    -728
    -310
     214
     173
    -178
     290
    1040
    -540
    -423
    -916
      67
     398
    -186
     546
    -116
     122
     507
     294
     158
     714
    -457
    -233
     148
    -179
    -282
     361
    -254
     198
     -92
    -218
     229
     146
    -988
    -170
    -540
      56
    -359
      -7
     627
     852
     400
    -800
     734
     538
     127
    1216
    -231
     898
    -554
    -199
    -587
     282
     182
    -326
    -704
   -1350
    -477
    -718
     331
     539
   -1002
    -874
    -240
     474
     627
     736
    -198
    -329
    -517
     276
     383
    -766
     -70
    -266
     301
     572
     600
     244
    -210
    -239
    -588
     583
    -450
    -975
    -414
     726
     127
    -184
     102
     194
     219
     -90
    1143
     530
   -1240
    -476
     -16
     249
    -143
     -23
    -163
    -659
    1066
     -98
    1163
    -445
    -129
    -655
    -428
     451
     378
    -438
      76
    -220
     414
    -385
     779
    -776
     146
    -757
    -363
    -538
     775
     -81
     163
    -722
    -480
     174
     -52
     331
     579
    -460
    -486
     228
     -60
       6
    -443
    -475
     224
     781
    -173
     555
     685
     536
     759
     180
    -808
    -412
     -77
    -727
    -262
     638
    -391
     102
     141
     923
    -126
     323
    -616
    -439
     163
     262
    -236
     137
    -337
     287
    -351
     126
     176
     717
    -555
     107
    -864
      63
     392
    -534
    -103
     615
     829
       1
     744
     -79
    -437
     -52
    -872
    -413
    -311
     690
     111
    1023
     223
     177
    -112
    -446
      85
    -188
    -779
     258
     -83
     131
    -260
     343
    -300
     178
     334
     -63
    -461
     119
     539
   -1090
      57
      71
     175
    -190
     169
    -277
     128
     575
     -45
    -540
     -52
     217
    -135
     831
    -221
    -213
     816
     149
     268
     667
    -328
     -93
     435
    -399
     120
    -582
     255
    1119
     -81
    -201
     831
    -469
    -188
     -16
     304
    -545
    -484
     152
     -95
    -839
    -863
    -867
      10
     227
     334
    -531
   -1006
     296
     -42
      -9
    -203
    -156
     952
     -77
     256
   -1087
    -744
    -391
      73
     181
    1256
    -879
    -865
    -141
    -435
    -520
     477
    -214
     234
     102
    -801
     383
    -128
    -331
     -77
     197
     553
      51
    -863
     418
    -273
     923
     305
     327
    -171
    -422
    -365
    -649
    -412
     591
    -299
     -30
     779
    -250
    -101
     346
     100
     232
    -189
     -89
     811
    1012
     -17
    -387
     -45
    -289
    -360
    -988
    -776
     -15
    -324
     662
    -926
    -465
     252
     235
    -220
    -502
   -1187
    -238
     235
     -61
    -685
     478
     369
     -95
      41
      37
      89
     386
    -180
     795
    -573
    -161
    -401
    -333
    -827
     583
      38
     -64
      48
    -356
    -185
     449
     -33
     256
     328
     515
    -268
    -373
     190
    -472
     588
    -537
     546
     814
    -645
     592
     260
      58
    -119
     -93
     442
    -324
    -305
    1547
     796
     544
     479
     -13
    -871
     -96
     381
     336
     803
     612
     227
    -276
    -141
     256
    -236
    -223
     728
     -67
    -791
   -1097
     123
    -240
    -199
     -70
      19
    -510
     -13
   -1099
    -467
    -197
     139
     139
     634
     842
     223
    -414
     267
     627
     565
      51
    -728
    -645
    -183
     261
    -295
    -785
     661
    -226
     501
     219
    -653
      28
     337
    -343
    -347
     160
    -519
    -341
     663
    -172
     228
    -245
    -773
    -239
    -281
     101
    -252
     506
   -1029
     195
    -266
     483
      34
     817
    -204
    -159
     238
     527
    -604
   -1326
     -95
     125
     762
    -130
      46
     336
    -310
    -507
    -115
    -889
     253
    -519
    -778
      29
     239
    -117
     266
     377
     341
    -104
     133
    -276
     756
    -360
    -577
    -313
    -347
    -640
    -639
     865
      34
    -462
     534
    -480
     768
    -146
    -385
     661
    -279
       4
     364
     145
    -320
   -1054
    -391
     342
     539
     123
     464
     162
     727
     750
    -292
      10
     301
     642
      74
    -258
     -15
    -667
    -266
    -430
      91
    -122
     573
      98
    -567
     220
    -498
     104
    1224
    -219
     101
     573
    -508
     628
    -201
     417
    -267
     866
     597
    -343
     915
    -140
     404
      89
      -2
    1016
    -770
    -759
     406
   -1083
     411
     654
    -744
     -16
    -300
     467
    -317
     402
    -382
     539
     187
    -593
    -576
      28
    -990
     458
     739
     331
    -574
     120
    1120
     629
     273
     437
     672
      96
     -53
    -135
      81
    -116
    -382
    -465
     304
    -283
    -471
    -686
    -687
     344
    -182
     310
     608
    -134
     363
    1449
    -168
     224
    -153
     559
    -200
    -209
     332
     -11
    -343
   -1084
    -705
    -271
     395
     350
     273
     514
    -100
     191
     -31
     225
     -93
     517
    -782
    1182
    -135
    -617
    -573
     -21
     651
    -472
     210
    -413
     478
    -276
    -399
    1089
     140
     655
     479
     105
     677
     -57
     273
    -778
    -612
     383
    -177
    -205
     192
   -1316
    -180
    -540
     236
      15
    -767
     -50
    -113
     262
    -313
    -675
     -38
     251
     181
     331
    -469
    -426
    -335
     309
     142
     176
     509
     339
     -87
      81
    1115
     721
    -224
    -933
    -196
      67
   -1000
     652
     710
      -6
    -196
     376
     366
     -64
    -278
     129
     932
    -728
     860
    -919
    -419
     287
     555
    -432
     -92
    -408
    -771
     571
    -241
      15
    1057
     171
     -13
     360
     120
    -604
     367
       4
     -45
     381
      98
    -274
    -604
     326
     394
     102
      46
     -45
     -59
    -105
     717
     581
    -187
     370
    -290
    -359
     -61
     104
    -283
    -720
     401
    -223
      11
     293
      42
      11
     179
     275
    -288
     176
     304
     177
    -762
     574
    -521
     973
    -331
    -110
     545
    -680
     232
     368
     269
    -364
     228
    -490
     150
    -276
      95
    -408
     207
    -246
    -426
   -1104
     235
     870
    -278
     720
     -92
    -406
      41
    -204
     348
    -430
      65
     144
      64
     143
    -212
    -740
     169
    -473
     557
    -154
     432
     863
    -170
    -301
     556
     159
      19
      71
    -370
     525
    -230
     556
    -243
     729
     149
   -1553
     -91
     631
    -160
    -326
     225
     733
     371
      57
     258
     259
     -90
     199
      -6
     351
     311
    -714
    -274
    -616
      48
   -1140
     -59
     530
     218
     706
      -7
    -269
    -918
    1319
     146
     533
     268
    -194
    -160
   -1263
    -504
    -212
    -331
     364
     229
    -253
    -593
     391
     -40
     167
     173
     -60
     358
     114
      23
    -533
      20
     459
    -205
     201
     318
    1667
    -360
    -102
    -215
    -767
      92
     163
    -181
     -22
     -51
    -151
    -427
    -360
    -459
     350
     -13
     164
    -351
   -1084
      25
     313
     572
    -912
     149
      79
      23
     -55
     973
    -579
     101
     221
    -989
     220
     730
    -144
    -146
    -729
     152
     519
    -629
    -676
    -300
      48
     561
     281
     -41
    -422
      30
     270
    -361
     115
     135
     664
     779
    -932
     548
    -325
    -657
    -303
    -239
     156
    -108
    -677
    -174
    -954
     792
    -322
     348
     334
    -327
    -764
    -766
     404
     -60
     532
    -234
   -1465
    -543
     398
     104
     936
     173
    -897
    1242
     537
    -731
     111
     -22
    -379
    -908
    -474
     137
    -278
    -429
      25
    1304
     123
     385
    -271
    -779
    -564
     271
      24
     -24
     431
    1041
     482
    -168
     151
     471
      35
     737
     619
     300
    -779
    -599
    -505
     524
     -13
     951
     -60
      -5
    -112
     643
     527
      93
    -250
    -188
    -182
     341
     507
     823
     520
    -539
     503
      63
    -355
    -101
     -72
       1
      71
     -68
    -223
     617
     724
     273
      35
     712
    -185
    -151
      28
     498
     -51
     275
     -50
     112
    -990
     699
     504
    -531
   -1239
     829
      30
     467
     297
     207
     587
     238
    -853
     340
    -170
      97
     110
     172
    -279
    -286
    -538
     549
      47
     227
     518
    -579
    -568
     -88
     346
    -435
    -376
     267
     157
     279
     347
     523
    -869
      72
     184
    -851
      47
     534
    -761
      21
    -288
     354
    -562
    -566
     648
     241
     686
     434
     308
      60
    -661
      -3
     103
     254
    -457
      46
     860
    -276
      53
      89
    -459
     181
     106
   -1190
    1109
     688
     606
     429
    -171
    -600
    -235
     251
     956
    -501
     935
    -527
     402
     -36
    -977
    1251
    -604
    -354
    -226
    -188
     107
     165
    1047
     712
     482
    -329
     538
    -100
    -144
     273
    -598
   -1204
    -207
    -422
     427
    -131
     720
    -263
     313
     245
     196
    -485
      30
     -63
    -289
    -153
    -242
    -155
    -431
    -611
    -323
    -145
     501
    -294
     779
    -681
     951
      89
   -1084
     354
   -1114
     171
    1127
     -83
     244
     337
    -188
     411
    -188
     440
    -499
      35
    -145
    -390
      44
    -737
    -821
    -727
    -402
     422
      25
     625
     494
    -241
    -681
      14
    -174
     613
    -367
     790
     127
     232
    -358
    -508
     -88
      11
    -731
      55
    -385
     211
     489
    -946
    -363
    -136
   -1127
   -1298
    -848
     448
     810
    -319
    -226
      89
     408
     440
    1254
     237
    -585
    1160
    -499
    -353
     454
      88
      34
       3
    -670
    -643
    -839
     378
    -448
    -868
     238
    -127
    -652
     145
     220
     252
    -305
    -177
    -216
      82
     255
     822
    -308
    -315
     -88
     581
    -199
     465
    -368
    -428
     907
     431
     284
       3
    -300
     588
     566
    -882
    -576
    -184
     743
     196
     654
    -289
     239
    -311
    -938
     154
      20
    -381
    -275
    -390
     260
    -521
     296
    -146
    -118
    -439
    -419
    -337
    -460
    -354
    -321
    -761
    -873
   -1566
     273
    -488
     111
    -197
     419
     190
     740
     119
     270
    -190
    -458
    -863
    -686
     881
    -650
     256
      34
     345
    -112
    -137
     315
    -159
     121
     709
     310
    -298
    -138
     709
    -893
     159
     774
       6
      99
     483
    1155
     478
    -283
       3
    -343
       5
   -1221
    -504
     280
     239
    -666
     256
     100
     523
     100
    -472
    -449
    -619
     119
     423
    -213
    -162
    -275
   -1101
    -632
    -208
     164
    -422
    -608
    -554
     399
     139
      72
     391
     429
    -313
    -862
    -730
     451
     236
    -697
    -208
     -32
      59
     -31
    -416
     552
    -250
    -475
    -981
    -638
    1379
    -299
     742
    -261
     511
    -297
    -356
     177
      80
     347
    -253
     279
    -350
     413
     332
     149
    -529
    -826
    -300
      62
    -769
     257
     807
    -235
     -73
    -515
     -29
    -441
     517
     385
     117
    -141
     816
   -1080
     176
     336
      23
     662
    -392
      30
     683
    -448
     631
    -884
    -115
     715
     276
      -3
     129
    -454
    -749
   -1044
     303
    -961
     197
    -906
     252
     138
      83
    -191
     629
     422
    -618
    -261
     208
    -190
     538
    -630
     262
     363
     173
     124
    -679
     833
     -70
    -634
    -495
    -723
    -468
     306
    -165
      95
     404
    -334
     379
     -93
    -148
     165
     -87
    -290
     851
      24
      11
    -202
    -735
     626
    -482
      57
      28
     574
    -127
    -410
    -283
      69
     -95
    -736
     517
    -240
    1262
      -7
    -127
      43
     111
     274
    1315
    -972
    -507
    -342
     154
    -188
     281
    -696
     578
     133
     165
    -616
    -298
      82
    -383
     408
    -318
    -395
     234
    -448
     485
    -758
    -367
    1018
    -425
    -233
     139
     178
    1466
     700
    -254
     332
     711
     -25
   -1215
    -154
    -650
     293
     -54
     525
    -508
     577
    -582
     757
      90
     597
    -714
     432
    -297
    -770
     632
     206
     -79
     114
    -242
    -681
   -1057
    -859
    -235
     336
     -53
      67
    -227
     156
     407
    -373
    -634
     272
    -322
   -1108
     123
     299
     352
     186
     -40
      62
     969
      23
    -176
     697
     579
     855
     483
     280
     696
     -83
    -145
    -403
     868
    1175
     509
    -295
    -602
    -451
      29
    -644
    -776
    -754
     225
   -1021
     246
     212
    -528
    -473
    -290
    -319
     424
     -72
    -426
     252
     490
    -864
     603
    -515
    -973
      37
     566
     612
    -197
     345
     -62
     -96
     576
     119
     481
     245
    -323
     276
     -77
    -613
     102
      -4
    -262
      59
    -424
     952
    -798
    -771
     526
    -384
    -320
    -319
     449
      59
     249
    -931
    -892
     109
    -941
     951
     160
     654
    -887
     266
     245
     573
    -174
    -685
    -359
    -263
    -162
    -107
     127
    1052
    -419
    -334
     878
    1235
    -367
    -958
     248
    -352
     -39
     -50
     161
    -655
     119
    -209
    -746
     -71
    -523
    1433
      25
     -49
    -115
     -59
     609
    -694
    -384
     507
     235
     -97
     677
     -50
     475
      -2
     896
     415
     326
    -428
    -220
     193
     145
    -714
     139
     177
    -884
    -576
     731
    -272
    -566
    -180
     625
     215
   -1126
    -276
    -796
    -306
    -951
     335
     515
     423
     500
     623
    -408
    -255
    -694
    -984
    -468
    -657
      27
    -188
     218
    -467
     170
      98
    -821
    -980
   -1168
    -328
      42
     256
    -498
    -213
   -1136
     892
    -394
     188
    -802
    -246
     480
    -606
     250
    -591
     324
     247
     -62
     898
    -804
     268
     891
     156
     354
     -93
     441
    -899
    -566
    -546
    -573
    1198
     866
    -310
     221
    -828
    -353
    -146
     153
     602
     309
     -10
     622
     -92
     328
    1018
    -586
    -140
    -490
    -785
     495
    -231
    -852
    -512
     493
     324
      56
    -793
    -260
    -482
     670
    -332
     426
     848
     669
     311
    -645
    1163
    -661
    -343
      -8
     374
     137
    -402
    -498
    -752
    -191
    -144
     -70
    -191
     252
     -70
    -294
    -139
     821
      33
     531
    -190
    -351
     697
     306
    -302
     689
    -118
     -33
     -25
     -78
     142
    -716
     275
   -1230
      -9
    -562
     229
    -505
     434
    -352
    -472
     136
    -182
    -263
    -278
     424
    -247
     -57
    -298
     -88
    -394
     258
     132
     424
     127
     164
      95
     774
     -64
    -180
     140
    -200
    -663
    -298
    -279
     235
     266
    -104
     117
    -446
     -49
    -153
     347
     432
    -275
    -966
      30
     585
     558
     314
     497
    -466
    -629
     230
     -77
    -593
     353
     691
     130
     140
      62
    -354
      10
     428
    -572
     477
     629
     -43
     -58
     686
     237
     222
     -75
    -408
    -226
     209
    -459
     -15
    -368
    -671
     816
     435
    -103
     574
      42
     236
     215
     151
       7
      -5
    -362
     590
    -149
     -21
    -537
      16
     751
    -557
     361
    -733
     268
     770
      62
    -578
     860
    -525
    -337
     219
     188
     -38
     127
     219
     -85
     133
    -185
    -260
    -256
      40
    -505
    -350
     -60
     179
    -102
      -1
    -315
    -761
    -302
    -296
     716
     513
     255
     612
      41
    -285
     430
    -339
    -391
     271
    -291
    -522
    -394
    -319
    -686
    -371
     264
    1083
    -294
     300
     891
      -8
    -190
     105
     104
    -412
      57
    -297
    -549
      59
     450
     299
       1
     352
     540
     -70
    -164
     356
      -4
     935
    -649
    -747
    -532
      69
     -29
    -119
     468
     -76
     258
     814
     580
    -244
    1111
     486
     116
    -533
     852
     -56
     -57
      15
     113
    1107
     677
     -40
     795
    -176
    -534
    -228
    -304
     -62
     -34
     413
    -353
     501
    -153
     256
     920
      68
     251
    -347
     116
    -395
     -86
    -354
      45
    -441
     429
     132
    -642
    -981
    -753
    -467
      -6
     192
    -606
    -897
    -249
    -855
    -120
    -579
     223
    -320
      33
    -483
     868
      43
    -139
    -664
     170
    -548
    -584
    -354
    -333
    -311
     831
     324
     679
   -1341
    -138
     -75
    -162
     825
    -259
    -405
     159
    -623
     814
     505
    1166
     277
     102
     620
      68
     -10
    -472
    -387
     -19
     331
     490
    -328
    -237
    -442
    -625
     146
    -149
     669
    -216
     437
    -256
     226
     616
     -93
     109
   -1318
    -236
     100
      55
     832
     170
      -1
     261
    -647
    -234
     249
    -117
   -1198
     362
    -685
    -632
     213
    -122
    -390
    -791
    -311
   -1095
     178
     -38
    -653
     -99
    1470
     112
     199
     806
     193
       5
      36
     160
     536
     151
     587
     -55
     414
    -260
     427
    -588
    -227
    -253
     903
    -507
    -621
     133
    -604
    -525
     235
     142
     671
     190
     718
     400
     815
      65
   -1043
    -324
    -126
      95
    -234
     266
     122
     974
    -639
       4
    -182
     634
     269
     404
     -56
     457
     763
    -346
    -452
      35
    -345
     616
    -137
    -552
      41
    -393
    -732
     199
    -282
     189
     586
     -23
    -318
     166
     441
     209
     -20
     -35
    -508
     -67
     -20
     302
     391
     107
    -405
    -693
      45
    -107
      76
   -1179
     310
     155
     -45
    -199
     298
     110
    -359
       6
    -478
    -390
     765
    -935
    -611
    1326
      48
     198
     679
    -971
     881
     531
    -524
    -136
     219
    -433
    -320
    -260
     -74
    -326
     300
      47
     691
    -378
     484
     270
     322
     -46
     -41
    -668
     587
     -95
     198
     373
    -125
      83
    -218
     586
    -455
     651
     521
     738
     143
     724
     -30
     -79
    -213
     228
    -208
     -29
    -127
    -107
   -1064
    -118
    -855
     161
     370
    -349
     346
     214
       6
     879
     386
     -16
     351
     325
     843
    -696
     365
     102
    -452
    -830
    -446
     -48
     204
     337
    -159
    -116
     338
     416
     602
    -950
    -604
     143
     526
    -448
    -145
    -228
     -34
    -227
     379
    -776
    1012
    -682
     505
     579
     -83
      90
    -225
     393
     160
     116
     430
     -42
     601
     -12
     347
      38
     258
      91
     295
    -210
     600
    -169
     184
    -568
     691
     423
    -150
    -444
    -189
     191
     215
     338
    -276
      21
     -84
    -308
     419
     180
    -170
    -200
     -14
    -348
    -447
     -35
    -197
    -146
     224
     878
    -408
     936
      67
    -339
     325
     196
    -271
      63
    -717
   -1282
     152
    -542
     318
     302
     510
     323
     386
    -139
    1121
     134
     200
     660
    -522
    1517
    -609
     714
     668
    -334
    -987
    -457
      80
     233
     158
    -236
     -29
     896
     215
    -106
       9
     479
    -159
     419
    -402
    -356
    -401
    -909
     715
     620
    -343
     264
     678
    -428
    -490
    -207
     489
     143
     -80
     551
    -549
    -525
       9
     187
     157
    -472
    -205
    -127
      95
      76
     110
    -373
     281
     525
     -99
    -172
     253
    -414
     870
    -394
      11
    -392
    -225
     -78
     512
    -205
     -16
     -81
     601
   -1006
     283
      39
    -730
      14
     -37
     -14
     309
       7
     346
     860
     348
     -60
    -354
     922
    -191
     525
     428
     338
     195
    -285
     385
     -58
      10
     -16
    -227
    -596
    -209
     619
    1003
     -20
     317
     217
    -828
      94
    -456
    -797
    -351
     841
      46
    -538
     358
     246
    -155
     280
    -142
    -638
    -629
     -68
    -480
    -262
      27
      72
    -783
     157
     -47
     322
     428
    -659
     318
      79
     651
      94
    -370
   -1024
    -510
    -604
      77
    -674
    -700
      71
     954
    -434
    -799
   -1161
    -443
     271
     -87
      11
     339
     733
    -965
    -216
    -366
    -340
   -1288
    -654
     601
     344
      46
     357
    -687
     -78
    -186
     375
     741
    -437
     543
      28
     640
     493
    -467
     958
    -720
     108
     792
    -753
    -167
    -194
      80
     292
    -142
     219
    1088
     778
     866
     274
    -345
     186
     340
     517
     379
    -301
    -646
    -681
    -274
     254
     774
     -47
     462
    -613
     670
      39
     622
     319
    -323
    -487
   -1155
     -57
     -75
    -198
     458
      -6
     345
     381
     136
    -443
     287
    -213
    -726
     487
    1224
    -400
       8
     617
   -1067
    -963
    -123
     524
    1695
    1608
     509
     321
    -286
    -892
     -49
      89
      49
     829
      56
     802
     385
     404
    -703
     397
     329
    -350
     192
     227
     276
     362
     585
      40
     272
       5
     493
    -299
     527
    -608
     443
     -69
     154
    -171
     -63
     158
     434
     443
     176
     628
     187
     611
     950
    -590
    -564
     625
     -76
     239
     783
    -320
    -487
      45
      94
     262
     253
    -713
    -102
    -120
   -1172
    -658
     386
    -551
     121
    -880
     147
     441
     571
    -218
    -491
     392
     -22
      29
     615
     914
    -438
    -245
      42
     336
     672
     284
    -214
     502
     291
     -81
     297
     101
     913
    -126
     634
     594
    -267
     340
     450
     819
    -649
    -403
      81
   -1184
    -764
    -905
     350
    -315
    1502
     406
     408
     -80
    -156
     408
     591
     730
     688
     547
     -12
     -13
    -440
     -67
     196
    -696
    -204
    -204
      47
    -164
    -162
    -655
    -580
    -648
     154
     216
    -937
    -562
    -185
     272
     105
     431
    -677
    -328
    -676
      45
    -408
     381
    -845
      40
   -1082
    -455
     -39
     199
     166
    -880
     236
     400
    -400
     508
    -281
    -424
      94
     329
     231
     149
     296
    -155
     343
     311
    -781
    -290
     472
    -181
    -308
    -129
     465
    -629
     391
     400
     255
    -326
    -565
     456
     205
      61
      91
     204
     183
     599
     332
      44
     490
     949
     126
     495
    -546
     575
    -284
    -169
     342
    -204
   -1091
    -993
    -693
     273
    -249
    -166
    -538
     940
    -121
    -404
     129
    -787
    -261
      50
    1046
     149
     157
     390
     520
    -268
     179
    -848
     238
    -567
     -81
     103
    -423
     639
    -258
    -316
     339
     660
      89
    -527
     521
    -377
   -1014
    -497
     772
    1031
     108
      46
    -891
    -899
     375
    -125
    -391
    -261
    -237
     -62
    -547
     105
     139
     413
    -251
     795
    -166
     269
    -229
     854
    -239
     464
    -178
     473
     546
     -80
    -167
    -281
     -95
    -216
    -941
    -136
     146
    -377
    -322
    -304
     -20
    -410
    -623
     772
    -279
     271
    -586
     989
       5
     583
     386
      -4
     158
    -311
      57
     428
    -268
    -285
    -103
     381
    -493
    -526
    -146
    -133
     345
     539
    -534
    -953
    -786
    -600
    -645
     -44
    -206
     803
     369
     -13
    -620
      79
     173
     222
    -184
    -501
     785
    -275
      22
     347
      13
    -384
     819
   -1394
     235
     754
     -67
     -57
    -309
    1217
     812
     -17
    -127
    -410
     769
    -804
    -433
    -219
    -545
    -611
     354
     -35
    -243
    -128
     -54
    -475
    -106
    -431
     405
     245
    -174
     166
    -426
    -306
    -311
     104
      27
   -1015
    -491
    -244
    -108
    -257
     327
     649
     504
     194
     542
     592
     278
     999
    -127
     174
    -228
    -318
    -490
    -381
    -642
    -151
    -354
     779
     264
    -968
     585
    -267
    -790
     266
     613
     146
     202
    -400
     -75
     -49
    -116
     367
    -387
    -161
    -224
     208
     630
     889
    1047
    -503
    -366
     972
     188
    -277
     701
    -778
    -232
    -469
     560
     979
     371
     749
     782
     349
    -254
     454
     165
    -560
    -280
     749
    -577
     162
    -381
     280
    -493
    -629
     111
    -443
     655
     261
    -171
    -173
   -1000
      -5
    1093
     154
    -513
     168
     365
    -662
     264
     715
     114
    -150
    -508
      35
    -506
    -166
    -208
     -24
     233
    -211
      35
    -858
     502
    -496
    -140
      85
     448
    -401
      13
    -294
    -544
     -18
     -85
     -20
    -516
    -257
     167
     348
    -135
     996
    -509
    -671
     818
    -464
     -95
    -496
    -587
    -387
     -82
    -224
     434
    -209
     635
    -412
    -780
     148
     661
    -116
     618
    -122
    -317
    -620
     536
    -648
    -163
    -390
    -387
    -142
      72
     118
    -423
     171
     258
     -70
    -114
    -605
     155
     824
     375
     -58
     288
      93
     287
      62
       5
     796
      62
     319
     389
     664
     -78
     315
      33
    -242
     -51
     302
    -374
     792
     943
    -365
    -174
     231
     202
     693
     -36
     798
    -418
      40
     162
    -484
      30
    -133
     429
     273
     928
     498
      51
    -960
     -66
    -385
    1196
      39
     188
     198
     -56
    -915
    1047
     180
    -398
    -114
     798
      78
      89
    -169
    -763
    -355
    -434
      36
      78
     -91
     366
    -174
     117
    -434
    -492
    -147
     413
      97
     149
    -355
    -344
     287
     223
    -664
    -751
     508
     -14
     -80
     190
     -54
     107
     234
    -809
       7
     -19
     202
     153
    -622
      66
    -500
    -177
      53
     478
     233
     133
    -712
      56
     587
   -1059
     231
   -1231
    -153
     199
    -854
     380
     102
     480
     244
    -223
     163
     -10
    -945
     169
     169
     212
      56
     -59
   -1344
     775
    -463
    -361
     417
    -283
    -500
     321
    -127
    -561
     825
    -153
    -387
    -678
    -163
     777
     314
    -514
    -101
     431
     780
     -65
    -409
     144
    -566
     441
    -473
    -311
    -996
    -476
     129
     600
     555
    -807
    -178
      -4
      -7
     109
      90
    -260
    -120
    -347
    -343
     467
    -605
    -181
    -592
     323
    -545
    -850
    -646
     273
    1069
    -289
     413
     807
     608
     808
    -300
     520
    -122
    -743
    -178
     177
     918
     449
     126
     492
    -258
    -656
    -344
    -593
     492
     -68
    -596
    -104
    -423
    -157
     713
     746
    -372
    -187
     212
      57
    -256
     512
    -710
    1274
    -179
     201
    -353
    -511
     567
      19
     116
      63
     348
     870
     333
     344
     620
     450
    -576
    -132
    -813
     291
     952
     791
     461
    -469
    -369
      90
     -66
     434
     658
    -126
     -36
     548
     245
    -841
    -406
    -376
    -664
     -91
      66
     698
     353
     582
    -377
     161
     819
    -324
     337
     637
    -520
     244
    -454
    -238
    -333
    -251
    -155
    -419
    -314
     251
     836
    -772
    -136
     171
     242
     477
      66
    -872
     334
     449
    -275
    -159
    -292
     -82
    -468
     595
    -607
    -191
     662
     193
    -181
    -213
     194
     452
     359
     869
    -505
     -90
   -1014
     205
     367
      41
    -844
   -1032
     911
    -625
     469
     -86
     -39
    -305
     285
     -79
    -535
    -156
      -9
     -66
     223
     201
   -1258
    -395
     -57
     237
     343
     270
    -190
     722
    -405
    -736
     213
     483
     486
     261
     438
      79
     784
     677
      46
     392
     555
     751
     -66
     629
     547
     488
     601
     -54
     310
     546
    -221
    -641
     330
     101
     225
      -7
    -424
     242
     467
     146
    -107
     -20
    -114
    -691
     133
     532
      29
    -283
     332
     605
     228
     247
     111
    -288
      66
     565
     -28
     353
     -30
     295
    -310
    -596
   -1219
     366
     174
     364
     286
    -890
      52
     968
     466
     -75
    -234
    -183
     129
      93
    -448
    -227
    -142
     549
     509
     151
    -631
     120
     392
     -97
    -654
    -383
     392
     -34
     192
     156
     376
     479
     221
     277
     184
    -573
     464
     524
     165
    -120
    -284
    -783
      15
     304
     481
     -63
    -241
     861
     857
    1197
    -469
    -642
      81
     195
     343
    -246
     -99
    -154
    -986
    -411
      34
    -208
     421
     297
     150
     310
    1028
    -126
    1333
     930
     633
    -985
    -283
    -659
     101
    -530
    -220
     740
    -615
    -924
    -374
    -128
     342
      59
    -176
     117
    -570
     151
     519
     -10
     593
    -166
     510
    -674
      23
     285
    -524
    -739
    -296
    -130
     679
    -503
     523
    -130
    -310
    -176
    1069
    -308
     758
      43
    -252
     353
      60
     -43
     241
    -238
    1059
      50
     404
     509
    -467
     737
     493
    -374
     158
    -458
     616
     -13
     455
      30
     134
    -247
    -230
     -94
    1214
     436
     281
     275
    1200
     229
     328
    -307
      -9
    -519
     273
    -335
     683
     490
     -33
    -179
    -688
     426
     429
     -50
    1053
     297
     301
      12
     385
    -372
     -48
    -498
    -616
    -920
     796
   -1017
    1179
     382
   -1058
     -45
     443
    -344
     398
    -519
      49
     763
     187
     620
      33
    -340
     257
      27
    1066
    -410
      50
    -732
     814
     331
     709
    -127
     225
     651
    -147
     285
    -703
    -147
     -60
    -350
    -789
     144
     120
     311
     485
    -438
     131
      73
     599
     463
    -392
    -908
    -406
     495
      -4
    -102
    -349
    -313
     232
     379
     253
      90
     585
     -90
      -8
    -490
     100
     -74
    -510
     278
     135
    1032
     259
     259
     -88
    -547
    -594
     169
     768
     189
     477
    -245
     157
    -132
    -396
     372
    -140
   -1610
     968
    -150
     192
    -227
      78
    -131
     -31
    -218
    -552
    -230
     147
     -97
     800
    1549
    -378
    -437
    -527
    -488
     -56
     173
      78
    -654
     764
     480
    -494
    -119
    -243
     -31
    -320
    -358
      91
    -151
      -1
    -176
     -72
     107
    -327
     693
     303
   -1379
    -332
     322
     468
    -714
     884
     -20
    -752
    -213
    -325
     786
   -1096
    -404
     194
     372
    -813
     685
    -705
    -441
    -173
     422
     276
       3
     439
    -272
     787
      46
    -922
    -452
    -493
    -565
     331
    -604
       0
     -61
    -387
      54
    -352
     925
    -756
     133
    -250
    -105
    -866
     421
     108
     548
     311
    -398
    -611
    -256
     260
    -553
    -123
   -1094
    -493
     237
     409
     696
     210
     181
    -490
    -990
     498
     269
     223
     327
    -219
     562
     480
    -144
    -308
     -25
     335
     575
     495
    -947
     147
   -1536
    -800
    -424
      22
     -29
     -61
     519
      59
     441
     -38
    -458
    -594
     600
    -208
     242
      -3
    -262
     230
    -422
     461
     640
     911
     338
     468
     394
    -505
     -58
     210
    -572
    -112
    -709
    -131
     114
     168
     342
     491
    -108
     481
     518
     -79
      55
     455
     -33
    -364
    -254
    -322
    -543
     617
   -1043
     -46
      65
     103
    -107
    -764
    -272
    -514
     344
    -197
     238
     -32
    -280
    -368
    -694
    -400
    -306
     -55
     207
     115
     429
      24
     512
     -91
    -145
     408
     161
      69
    -226
     -77
    -440
     -96
      98
     798
    -221
    -211
     113
      73
       5
      54
   -1026
     658
     309
    -210
    -328
    -345
    -840
    -124
     597
    -782
    -873
     -12
    -675
    -144
    -376
     216
    -216
      61
     210
     203
     242
    -147
   -1236
     126
    -465
     266
    -664
     512
    -451
    -328
     199
    1174
    -473
     896
     245
    -447
     382
     111
    -235
    -219
   -1027
     -80
     266
     132
    -166
     533
    -198
     308
    -579
     -97
     143
     361
      19
     172
     629
     623
    -282
     117
     774
      84
      16
     710
     446
    -329
       2
    -563
    -124
     450
    -645
     511
    -192
    -349
    -368
   -1066
     -47
    -577
    -840
      -2
    -294
    -200
      62
      82
    -175
    -143
    -199
    -128
    -468
    -654
    -563
     264
       3
     450
     591
    -382
    -529
    -931
    -106
     346
     750
      38
    -233
     110
    -411
      45
     -40
    -620
    -168
     231
     713
     275
     972
    -347
      93
     -84
      74
    -539
     -52
    -158
    -187
    -182
    -129
       4
     649
    -190
      -3
    -824
      93
      40
    -324
     185
    -143
    -136
    -565
     439
    -462
      54
      60
     360
     370
    -678
     646
     287
    -475
    -495
    -205
    -268
     483
     510
     106
     514
      55
     664
     610
    -635
     419
     184
    -110
     421
    -225
    -283
     283
     -53
      48
     574
    -248
     121
     384
    -583
      51
     -85
     229
     131
      15
    -411
     462
     747
     246
     423
      24
    -197
      90
    -777
     830
     466
    -917
    -657
     288
     -81
     -15
    -802
      63
      90
     318
    -737
     511
    -531
      30
     757
     665
     194
     531
    -577
     412
     457
    -515
      70
    1430
     481
     623
     304
    -579
    -950
     -40
    -508
    -723
     -69
     216
    1127
    -230
      45
    1305
    -519
     127
    -133
     659
      56
     636
     206
     379
    -837
    -367
    -662
    -756
     456
     522
     -69
    -496
     523
     913
     352
    -411
    -225
     352
      31
     514
    -491
     769
    -144
    -356
    -588
     428
    -168
    -137
    -189
    -520
    -355
     -60
    1086
    -188
     400
    -471
     437
     448
     358
     186
    -913
     -71
     301
    -905
    -210
     599
      17
     679
    -169
     620
      80
     339
    -721
    -740
     244
    -180
    -913
    -227
    -178
    -428
    -624
     111
     168
    -402
     662
    -244
    -991
      11
     407
    -950
     940
    -145
    -412
     142
    -270
     475
     665
     219
      -3
    -852
    -382
      11
   -1000
    -527
      75
    -616
    -386
     151
      95
      59
    1222
     336
    -340
      24
     581
     905
     343
    -389
     343
     284
     263
     -27
    -109
      49
    -300
     297
     -25
     666
     373
     113
     666
     435
     170
    -456
     667
     -63
    -176
      15
     535
      59
    -569
    -141
    -403
    -136
    -626
     178
    -173
    -442
    -291
     636
    -598
     243
      85
    -597
      20
    -463
     418
     276
     -59
    -495
    -260
    -249
     173
     624
     380
    -223
    -942
    -368
     176
    -531
      -3
     737
     813
      88
     886
     285
     355
     279
    -247
      98
     259
     593
   -1287
    -427
     694
     326
     109
     262
     592
    -473
     206
    -941
      66
      48
     631
    -368
     273
     478
    -354
     156
      24
     -87
    -249
    -331
    -584
    -232
    -465
     -23
     783
    -148
     486
     244
     676
      -3
     -50
     -76
    -609
    1017
    -714
     -62
    -183
      37
    -716
     390
     -22
    -115
     711
     338
     860
     658
    -274
    -128
     624
    -209
     -38
    -225
     209
     538
    -305
    -251
     477
     856
     477
    -687
     -34
     157
      36
    -265
    -879
     604
     531
     362
    -189
    -658
     292
    -431
    -120
     625
     481
    -165
     183
    -332
    -392
     -99
    -644
     945
     252
    -382
      -3
     481
     -87
    -115
     389
     739
     435
      68
     265
      12
    -224
    -330
    -393
    -424
       5
    -795
     -64
    -757
    -134
    -461
      73
     487
    -841
    -375
    -375
    -231
     -97
    -465
    -128
     497
      72
    -250
     153
     272
    -889
     -88
     994
      29
      87
     789
    -603
     427
    -154
     124
     302
    -104
    -318
     321
     -62
      54
     298
     451
    -124
    -487
     213
     656
    -310
     250
     708
     -36
     165
     -55
    -463
    -401
    -616
     -84
     902
     117
     815
    -449
    -250
     868
    -680
    -652
     999
     493
     118
      32
     558
     325
     376
     719
     643
     120
    -675
     686
    -501
   -1248
     190
      75
    -294
      75
     693
     173
    -144
      52
    -830
    -745
    -535
    -573
    1105
     286
     495
    -145
    -366
     399
     205
    -212
    -897
    1045
    1011
    -536
     624
    -147
    -310
    -520
    -229
      83
    -718
      57
    -769
     -86
    -479
     628
    -352
    -113
     214
    -104
    -289
    -884
    -197
     571
     210
    -580
     478
     -69
     370
      76
   -1161
    -534
     799
     -95
    -306
     136
     287
    -364
     153
    -634
    -342
    -313
      94
     959
     298
    -456
    -840
    -392
     748
     261
    -544
     667
    -423
     -18
    -351
      -6
    -343
    -371
    -372
    1018
   -1004
     512
    -232
     276
     518
    -734
     371
    -127
    -516
     -16
     -46
     154
     202
    -153
     375
     154
     638
     713
    -245
    -138
     536
    1015
     649
       0
     106
     805
    -562
    -123
    -396
     699
    -626
    -261
      30
     165
    -199
    -509
    -166
    -163
    -593
    -670
     102
     348
     267
       0
    -314
    -830
    -505
    -311
    -149
     122
     110
     410
     170
    -701
     389
    -542
    -242
    -375
     309
    -890
     288
    -383
    -445
    -684
    -435
    -637
    -475
     566
    -118
    -554
     568
     281
     168
    -296
     314
    -347
    -416
    -326
    -250
     241
     431
   -1022
    -252
    -744
     582
     784
    -345
     416
     259
     178
     445
     360
     103
    -380
     745
    -513
     -53
    -182
     495
     590
     644
     702
    -712
     180
       4
    -316
      91
    -158
    -620
    -404
    -484
    -451
     -67
      99
    -493
    -778
    -529
     303
     431
    -713
     174
    -228
    -468
     140
    -698
    -692
    -194
   -1163
    -409
    -674
    -896
    -447
      17
    -161
    1096
     -90
    -449
     351
     306
    -477
     -63
    -592
    -191
    -165
    1049
     336
    -596
    -727
    -362
     168
     934
    -311
     -90
    -798
     601
     293
     438
     365
   -1046
     560
     -35
    -310
    -232
     543
     951
     507
     905
    -273
    -765
    -198
    -542
    -556
    -190
    -752
    -455
     -57
      55
    -398
    -135
     -16
    -181
     350
    -455
     227
     751
     835
    -263
     250
    -490
     234
    -837
    -863
    -461
    -918
     250
      35
     494
     154
     325
    -494
     434
     -14
    -329
     570
     373
     -94
     138
    -188
    -424
     105
    -136
    -195
     181
    -239
    -164
     834
   -1137
    -383
    -636
    1019
    -128
     820
      89
      31
    -589
    -537
     -35
    -312
    1035
    -572
     696
     213
    -171
    -518
    -374
    -340
    -676
     763
    -408
    -609
       8
      10
    -692
    -237
     122
     644
    -176
     461
    -810
    -203
      86
   -1210
     112
    -312
    -556
     588
     147
    -377
    -184
    -721
    -527
     683
    1004
     380
    -369
     172
    -272
    -353
     495
     998
     138
     492
    -348
    -134
    -170
     664
    -224
      12
     302
    -215
    -464
    -110
    -359
    -272
     438
     -56
     411
    -682
     -49
    -622
      -7
    -588
     161
     415
    -214
      82
     429
     328
      23
    -829
    -225
    -996
    -188
     441
     237
    1214
     -97
     354
      54
    -469
      16
    -285
    -461
    -302
    -100
    1323
    -265
    -346
    -362
      -1
     574
    -581
   -1228
     -43
     499
   -1208
     386
     626
      87
    -981
      10
     282
     416
     355
     367
     563
    -600
     518
    -879
      27
     164
     548
    -490
      91
     668
     197
     378
     -16
    -298
     504
     303
     545
    -227
      27
     523
    -533
     283
     237
     777
     985
     655
    -563
    -819
    -671
     363
    -265
    -536
     -94
     -52
    -681
      12
    -545
    -418
     452
    -268
    -350
     751
     514
     218
     156
    -454
    -341
     393
      30
    -271
    1036
    -295
    -334
    -248
   -1194
     262
     529
     269
    -601
    -623
     436
    -320
     578
    -568
     269
    -482
    -267
    -339
     627
     401
      97
     644
    -479
    -858
     218
      30
      34
    -463
     354
     250
    -662
     -22
     605
     -46
    1014
      36
    -123
    -641
      10
     299
     944
    -406
    -105
      39
     168
     215
     741
     356
    -280
    1203
    -276
     213
     747
     781
    -505
     -86
    -387
     -70
     -78
    -637
     190
     210
     -97
    -223
    -169
   -1109
    -587
    -456
      76
     112
    -210
     292
     126
     427
     -20
      47
     311
      15
     535
    -311
     230
     -75
     217
    -418
     399
   -1205
    -347
    1083
     828
      35
    -505
    -292
    -342
     281
     823
     -68
     -26
     -80
     625
    -140
     158
    -502
     368
    -623
     229
    -469
    1562
     125
    -406
    -100
     638
       8
    -782
     403
     -99
    -471
     702
      98
    -534
     827
     556
    -658
     114
     391
    -380
     203
     -61
    -107
    -519
     674
     241
     -20
     100
     711
    -115
    -345
     201
     453
    -192
    -642
    -858
    -567
     768
     495
    -586
     -94
     155
    -331
     165
    -359
    -557
    -480
     306
    -216
    -192
     -19
    -488
    -270
     328
     497
     -15
     115
    -388
    -241
    -203
     262
    -124
     573
    -511
     151
    -323
      13
      61
   -1074
    -104
    -347
     985
     524
     -83
    -290
    -109
     120
     511
     -45
     420
    -149
     578
    -223
    -555
     571
     467
    -261
    -295
     691
    -152
      98
     580
      17
    -478
    -137
     579
    -352
     571
     -79
    -485
    -447
     455
     166
     135
    -742
     598
     -66
     208
     672
    -582
     214
    -665
    -962
     646
      38
     216
    -503
     177
    -395
     242
    -432
     188
    1362
     416
    -235
    -118
    -759
      55
     529
     579
    -318
     184
     153
      28
    -353
    -362
       2
    -210
    -214
     266
     358
     -28
     155
     625
    -292
     185
     251
    -122
    -118
     -10
    -378
     737
       3
    -383
    -162
     730
    -893
     261
     426
     373
    -687
     897
    -153
     145
    -310
     -24
    -686
    -183
    -402
    -137
     170
      30
     476
      54
   -1365
    -246
     559
     525
     993
    -371
     670
      85
     354
     158
     216
     114
    -220
   -1190
    -620
    -774
    -240
   -1233
     175
     486
    -746
     -60
    -255
    -237
     401
    -113
    -287
    -551
      53
     147
      53
     177
     366
     514
    -295
      44
     229
      27
     172
    -512
     312
    -242
     -90
     975
     -41
     152
   -1238
     444
     803
    -578
    -112
    -371
   -1004
    -680
     -22
      11
     346
    -171
    -167
     778
    -365
    -405
     253
     280
     -17
       9
    -341
     613
     104
     377
     561
     355
   -1037
     540
    -270
      49
      85
    -857
     760
     155
     350
     -70
     261
     -17
    -136
     532
     -33
    -547
     284
    -386
    -308
    -275
     558
      71
    -556
    -163
     297
     -89
    -243
   -1072
    -598
      -7
    -905
    -239
    -257
    -343
    -471
     422
    -847
     363
    -149
    -136
     316
     246
    1563
    -700
     395
     548
     342
     103
     312
   -1392
     396
     188
     469
    -167
      32
     -40
    -737
     813
   -1026
      22
    -375
     371
      37
   -1087
     689
    -377
    -722
    -387
     302
    -177
   -1394
     724
    -169
     496
     543
     231
      48
     715
    -718
    -329
    -644
    -236
    -743
     662
      85
     269
     301
     844
    -330
    -695
    -559
     275
      87
     140
     112
    -149
    -861
      99
     803
    -593
     506
     689
    -421
     -13
     131
     550
     548
      64
      68
    -272
      95
    -885
     263
    1153
     563
    -746
     650
    -833
     635
      28
    -746
    -550
     100
     481
    -387
    -564
    -334
     370
     448
      39
     726
     -60
     313
    -474
     141
     117
    -229
    -180
     331
     453
    -586
    -270
     689
     303
    1015
    -176
     -88
    -102
     -80
     577
     518
    2047
     673
   -1060
    -332
     135
    -354
    -164
     -45
    -223
    -907
      12
    -492
     151
   -1256
      72
     -87
     182
    -267
    -547
     -82
     114
    -447
    -548
    -221
    -852
    -915
    -944
     160
      87
      30
    1616
     226
     318
     -95
    -812
     655
     583
     226
   -1020
     344
     168
    1067
      32
    -346
    -470
    -152
    -219
     539
    1132
    -614
     -95
    -107
    -894
      88
    -252
    -306
     591
     330
    -364
     434
    -185
    -310
      -8
    -508
    -203
    -259
    -142
     -60
     988
     386
    -246
     471
     412
     477
      25
    -672
     311
     182
    -499
     937
    -173
     418
    -509
     704
    -135
    -266
     426
    -117
     852
     918
      61
    1241
    -299
    -419
    -639
    -621
     211
    -206
     381
     153
    -317
    -223
    -429
     105
    -120
     414
   -1516
     915
    -563
     415
    -929
     330
    -604
    1171
      18
      50
    -398
    -191
      17
      12
     -87
    -667
    -586
     216
     214
    -422
     866
      12
     732
    -349
     802
     129
     327
    -638
      42
     941
      12
      41
     471
     353
     -44
     150
     370
       3
    -511
     570
     114
      35
     569
    -894
     605
      85
     253
     478
    -798
     964
     -67
   -1137
    -821
     637
      90
     -27
     156
    -488
     183
    -255
     131
     801
     316
     703
     590
      50
     -85
     356
    -584
     -65
     271
     279
    -305
     114
       4
    -579
    -459
    -217
     535
     363
     663
     441
     168
      16
     103
     654
     134
     512
     -17
   -1046
    -158
      67
    -333
     -23
    -753
    -337
    -401
    -114
     230
     283
     524
     505
    -218
     768
      47
    -495
    -472
    -478
    -644
     649
    -132
     507
    -257
     715
     174
    -473
     399
     302
    -780
    -698
      69
    -351
    -260
     382
     149
     527
     148
     730
    -176
      71
     -32
      66
    -546
     348
    -320
    -506
    1283
    -519
   -1149
    -146
    -440
     905
     254
     138
    -203
     -29
    -905
    -329
     551
    -601
    -389
     256
     159
     392
     466
    -165
    1188
     -68
     443
     -68
     130
    -727
     186
    -148
    -739
     139
   -1159
     192
     509
    -309
     214
     159
    -334
      43
    -593
     344
     489
     -15
    -265
     995
    -865
     719
     445
     564
     655
   -1257
     235
      19
      19
    -363
    -812
    -484
     186
      30
     295
     391
    -556
      -7
     253
    -413
     731
     440
    -189
      46
     311
    -328
    -944
     215
      35
    -606
     683
     262
     -25
     285
      49
    -305
    -858
    -214
     174
    -493
    -509
     677
     341
     361
   -1075
    -276
     607
     170
   -1023
     444
      45
     527
    -874
     453
    -214
     222
    -999
     265
   -1194
     159
       3
      32
     431
    -201
    -205
      98
     698
    -234
    -357
    -723
     799
     359
     210
     721
     114
    -343
    -186
     334
     983
     354
    -131
      -3
     212
    -145
    -774
    -372
    -351
    -539
    -263
      28
    -486
    -149
     437
     251
     223
     -78
     250
    -354
     -63
   -1140
     159
   -1004
    -377
     655
     836
     782
    -546
    -382
     -69
      21
     -49
     389
       6
     519
     188
     136
    -236
     228
     448
     681
     286
    -780
     926
    -278
     353
   -1422
    1233
    -584
    -352
    -169
     153
    -530
     496
   -1014
     -14
      53
    -154
    -911
     163
    -478
     328
    -119
     407
     359
     130
     122
    -122
     349
    -450
     -72
     -58
    -214
    -206
    -278
     270
     729
     555
    -657
      66
     197
    -431
     -80
     339
    -484
     -16
     459
     -49
     530
     232
    -337
     739
      95
    -692
    -393
    -509
   -1159
     -56
     112
     247
     234
     226
    -384
    -554
     164
    -327
      62
    -290
    -119
     533
    -305
   -1269
    -194
      90
     559
    -162
      -7
     262
     309
     548
    -443
     275
    -290
      52
     652
    -253
     767
     -21
    -289
     343
    -502
    -227
    -173
    -437
     316
     488
    -329
     392
    -513
     278
    -429
    -432
     521
    -204
    -587
      24
    -499
    -923
    -162
    -871
     -79
   -1199
    -385
    -177
    -170
      41
    -603
      70
      87
    -355
    1792
     594
     463
       7
    -933
    -430
    -301
     126
    -404
     110
     404
    -161
    -637
      75
     188
    -711
     602
     -20
    -349
    -230
     460
       0
     -64
    -334
     152
    -517
     102
    1706
     -36
    -312
     403
    -364
    -311
    -123
     -65
     110
     250
      51
    -453
    -167
    -143
    -151
     692
    1192
    -304
      36
     217
     670
      94
     -74
     222
    -667
     123
    -209
    -849
    -308
    -148
     -51
    -312
     338
      80
    -635
    -679
     418
     318
    -399
    -500
    -128
     -63
      32
     751
     716
    -365
     386
     452
     437
     316
     228
    -171
    -325
     140
     318
     330
    -746
    -225
     233
      -2
    -182
    -116
    -446
     536
    -125
    -547
      77
    -486
     106
    -100
     439
    -687
     -59
     121
    -392
      -3
     274
    -575
     256
     680
      18
    -903
    -187
     837
    -374
     514
    -178
    -402
      27
    -166
     398
    -163
    -713
    -209
    -597
     781
     342
     279
     530
      26
    -187
   -1052
     681
    -206
     220
     -24
     227
    -111
    -340
     343
     715
    -630
     849
     945
     373
     489
    -449
     369
     197
     655
     554
     -10
     293
     363
    -433
     395
     -73
      34
     467
     248
     640
    -310
    -265
    -175
     -96
      82
    -354
    1149
     214
     807
    -326
    -477
    -520
     277
     244
    -415
    -981
    -681
      10
     370
     871
     345
     374
     -91
    -356
    -976
     189
    -661
   -1319
     602
     -40
     202
    -575
    -107
      64
    1120
     331
    -356
    -148
    -560
     544
    -197
     668
    -147
     -54
    -545
    -405
     554
     512
     -38
     585
     132
    -683
    -464
    -389
    -182
     101
      92
    -326
     157
    -517
     158
    -938
     -78
     456
      72
     697
    -129
      97
    -225
    -135
     345
     194
    -765
     -45
     255
    -247
    -508
     109
     352
     497
    1241
     556
     241
     285
     410
     305
    -137
    -873
       9
    -742
     -91
    -255
     -86
     799
     598
     986
    -208
    -899
     649
     239
      91
    -638
      39
    -439
     -96
    -375
    -266
     819
     993
    -268
    -264
     349
     401
    -791
    -390
    -572
     232
     643
    -188
     304
    -371
    -225
     640
     100
     279
     441
    -532
     422
    -379
     491
     447
     675
     219
     384
    -217
    -739
    -255
     345
    -229
      62
     537
     787
     -39
    -416
    -355
     943
    -925
     104
    -162
     -45
    -890
    -734
     792
    -878
     759
    -157
    -122
    -184
    -462
     351
    -170
     191
     481
     171
     -16
     651
    -589
    -489
     -92
    -924
     297
    -292
    -171
    -287
     995
    -304
      -8
    -250
      81
      23
     369
    -596
    -173
    -909
     132
     469
     204
    -419
     257
    -265
     -80
     243
    -815
    -446
    -223
     133
    -113
     -79
    -242
     916
     160
    -486
     209
   -1069
     456
   -1080
     299
    -840
    -109
    -657
     114
    -337
    -223
     864
    -506
     425
    -384
    -200
     636
     239
     222
     578
    -294
     -83
     198
     113
     459
    -881
    -454
    -631
    -774
     294
    -222
    -529
    -100
    -870
    -612
     156
    -866
     753
    -658
     -28
    -363
     -85
     206
     612
     608
    -213
     -90
     122
     830
     450
    -820
    -367
    -563
    -471
     359
    -235
     801
     263
     161
    1049
    -195
     185
     306
    -322
      93
    -710
     517
     950
     154
   -1095
     942
    -641
    -635
    -431
    -135
    -695
    1526
    -466
     443
     343
    -424
    -460
     842
     363
    -551
    -140
     -56
     319
     489
     502
     488
     149
     842
    -421
    1042
     340
     730
    -111
    -387
     270
     239
     245
     103
     340
     250
    -385
    -684
     229
      86
     248
    -743
    -324
     100
     673
    -599
      66
     110
     143
    -406
    -409
    -274
      34
     244
    1035
    -800
     496
     522
     -50
    -474
    -173
    -168
     289
     122
     358
     -40
     293
     -49
     897
    -353
     367
    1129
    -291
      35
     385
      45
     477
     148
     684
    -108
    -865
     395
    -180
      24
     316
    -971
    -180
     294
   -1141
    -559
    -409
    -243
     333
    -665
     -63
     317
     235
      32
     278
     788
      63
     814
     901
    -241
    -196
     304
    -376
    -828
     136
     218
      99
    -481
    -196
     516
      90
     -97
    -287
    -182
      15
     152
    -351
    -498
      22
      82
      17
    -308
    -831
     -86
     433
     906
     259
     168
     232
      54
    -407
    -305
    -574
     -73
      92
     421
    -204
    -480
     164
    -719
    -522
    -803
      30
     164
    -505
    -117
     324
     116
    -139
      32
     -85
    -642
     254
     388
     127
     176
     198
     171
    -227
     200
     248
     689
    -846
    -767
     328
     567
     158
    -599
    -286
     507
     617
     354
    -737
     226
    -972
     113
     -60
     380
     -64
    -518
    -150
     -61
    -749
     154
    -441
     558
     243
    -250
    -558
    -842
     448
     659
     133
    -295
     238
      27
     137
     864
    -102
      59
    -588
    -361
     514
    -275
    -923
     282
     288
     259
     414
    -335
     179
    -126
     219
    -438
     134
    -104
     972
     -59
     211
     230
    -251
     593
     204
     514
    -339
    -405
     271
     343
     309
     491
      36
     -54
    -525
      46
     283
     628
    -364
     241
     372
     549
     -66
    -541
    -209
    -396
      -9
    -821
    -330
    -296
     385
     490
     262
    -329
    -291
    -857
     662
    -923
     415
    -572
      27
    -116
     394
     700
    -128
     666
    -716
    -674
     325
     272
      76
    -823
     387
     611
      76
     -85
    -521
    -106
     519
      44
      -5
     282
    -384
    -195
    -623
    -796
    -178
     438
    -208
     445
    -421
     -54
    -371
     226
     284
    -271
    -429
   -1447
    -738
     434
    1008
     206
      19
     268
    -830
     529
      92
    -420
       2
      32
      51
     478
      62
      59
     724
   -1136
     197
    -718
     113
     783
    -849
      56
    -387
     416
     158
    -603
     306
     400
    -475
    -294
     701
    -175
     447
     749
     469
     703
    -224
     447
     761
     580
     908
    -851
     401
      94
     120
     582
       6
     312
    -441
      89
     287
      21
    -226
     498
     793
     234
    -593
      13
     -50
   -1268
    -143
     316
     353
   -1010
    -136
     410
    -317
     342
    -519
     475
     705
     407
     -89
     -23
    -320
    -219
     312
      41
      75
     433
     291
     115
     494
      33
    -645
     -46
     938
    -115
    -589
      97
    -223
     422
     602
     -44
     495
    -169
    -253
    -724
    -228
     707
     140
    -327
    -303
    -238
     436
       7
      94
      83
     -56
    -822
     683
    -794
   -1316
    -224
     363
     -16
    -132
     -77
     195
     199
     391
    -379
    -474
     413
    -156
    -351
    -575
    -519
    -190
     284
    -549
     763
     745
     623
      52
    -213
     526
      11
     141
     534
    -889
     580
    -256
    -861
    -135
    -461
    -438
    -480
     308
    -373
    -286
      72
    -686
     445
   -1324
    -194
    -301
     356
     204
     298
    -253
     929
    -238
       2
    -348
     638
    -478
    -716
    -156
    1030
    -134
    -376
       5
     113
    -147
     242
    -771
    -717
   -1779
      40
     722
     119
      61
     423
    -171
    -304
     135
     363
     531
    -558
    -120
    -942
     -97
    -381
     214
     227
     488
     669
     740
    -999
      18
    -641
     368
    -304
    -321
    -287
    -458
    -184
     544
     380
      53
    -130
   -1557
    -314
     176
     206
     151
    -535
     -48
    -363
     602
     697
     444
     -68
     321
    -442
     701
     387
    -193
     316
     -36
     303
    -349
     123
    -341
    -670
    -343
    -243
     380
    -536
     314
    -460
     529
      43
     -72
    -602
    -571
    -111
     636
      29
    -506
     446
     -52
     435
    -278
      95
    -704
    -414
     349
     267
     599
     253
      90
     365
     400
     565
     792
     379
     -77
    -664
    -332
    -411
    -282
     733
    -460
     335
    -743
    -151
     -42
    -282
     507
    -167
     620
    -333
    -594
     304
     948
     670
     538
     325
     843
     687
    -158
      72
    -442
     -77
     397
     204
    -508
     627
     503
     588
     158
     486
     257
     276
     -31
    -184
    -683
     -61
    -324
    -365
    -180
     207
    -686
      91
    -160
    -866
   -1224
     448
    -220
     331
     138
    -276
     411
     410
      80
     497
     190
     370
    -579
     538
    -872
    -245
     306
    -230
     233
     284
    -317
     391
     133
      22
     465
     -90
    -508
     304
     369
    -396
     728
    -560
    -432
     268
   -1084
    -665
    -193
     589
     694
    -416
    -337
     190
     483
    1286
     169
     404
    -213
    -495
      66
     132
    -403
     587
     711
     202
     690
    -266
    -672
    -645
     204
    -173
     223
     541
     271
     303
    -849
    -263
    -112
     773
      95
    -787
     823
     248
       8
    -242
     606
    -423
    1097
     -91
    -486
    -677
    -157
      24
    -191
    -356
     284
    -387
     138
    -133
     318
    -780
     480
    -516
    -426
     507
     863
    -211
     106
    -599
    -806
     588
     375
     -17
    -259
    -622
    -279
     748
    -120
     285
      47
    -668
    -856
     526
     111
    1425
     -75
     326
      74
    -324
    -409
    -503
     507
    -279
    -485
     -87
    -339
     -57
    -935
    -599
      30
    -387
    -323
     925
     642
    -112
    -603
    -472
    1108
     -66
     134
      15
     566
    -385
    -370
    -895
    -764
     135
     -44
     385
    -257
     228
     375
     964
     -43
     -92
      44
      37
     -86
     938
     620
    -260
     414
     623
    -467
    -537
    -173
     115
      60
     -52
      98
    -477
    -440
     174
     -99
    -208
    -857
     105
     190
    -697
    -101
     -13
     406
    -371
    -321
    -408
    -891
      32
     156
    -402
    -478
    -590
     -99
     533
   -1415
   -1134
     520
    -360
     -32
     590
     762
      15
     329
      94
     237
    -185
    -754
     285
     313
    -202
    -285
    -728
    -269
    -299
    -189
     825
     177
    -202
     149
     146
     582
     434
     498
      82
     183
     531
      44
    -781
      86
    -471
     -38
    -241
    -346
     567
    -192
       0
      36
    -716
     584
     -74
     401
     136
     565
    -371
    -860
    -257
    -320
    -608
     571
     470
     412
    -909
    -868
     779
      41
     262
    -172
    -858
     -28
    -133
    1342
    -578
    -192
    -484
     993
     354
    -609
     161
    -645
    -160
    1520
     169
    -539
     118
    -337
    -511
    -465
      58
     388
     -36
    -647
    -381
     887
    -328
    -228
     628
    -665
     353
    -219
    -363
     483
      70
     165
     168
     108
    -428
    -580
     262
    -272
     839
    -148
     191
     940
     -23
     178
     -96
     766
     128
     583
    -179
    -807
     -15
     602
     378
    -112
      -1
    -466
     352
    -406
     166
    -567
      44
     791
      61
     205
    -136
    -631
     645
     746
     174
     192
     163
    -697
      66
     364
    -617
     550
    -435
     -51
    -434
    -164
     482
    -452
     214
    -100
     107
    -210
     609
     762
      31
    -966
      31
     688
      79
    -182
     -51
   -1502
    -110
    -233
    -195
     -32
    -693
    -793
     297
    -347
    -244
     355
    -160
     351
     118
    -153
     -57
    -495
     310
     509
     348
     187
    -350
    -828
    -257
     622
     310
    -217
    -485
    -525
    -453
    -127
    -195
    -406
    -553
     -35
     106
     -90
    -923
    -824
     206
    -183
    -561
    1200
     549
     314
      -8
     -71
    1050
    -465
     417
     262
     305
     -43
     902
     547
    -764
     158
     291
     -87
      94
     653
     112
     851
    -453
    -231
    -132
     237
     207
     470
     302
     162
     350
     671
     407
    -817
    -439
    -965
     944
    -168
     -42
    -889
    -387
     474
    -539
     875
    -744
    -621
     215
    -761
   -1237
     250
    -600
    -252
    -243
     620
      77
      28
      92
   -1027
    -307
      32
    -189
    -351
      57
   -1264
   -1050
    -117
    -889
    -308
    -251
    -172
     140
      35
     402
     -81
     544
     409
     108
     970
     -49
     247
      58
     660
    -650
    -450
    -156
     -66
     -93
    -247
    -427
    -764
    -812
     390
   -1047
     154
      34
     231
    -537
     120
       4
     412
    -303
     931
     536
      94
      14
    -474
     304
     273
     426
      -9
     454
    -304
    -782
    -510
     740
     323
    -625
    -123
     169
    -134
     788
     -25
    -160
    -280
    -220
     -58
   -1023
     433
     -84
     823
     567
    -582
     281
    -536
    -520
    -180
    -734
    -571
      74
    -649
    -794
     709
     520
     568
     264
     -35
     661
     836
    -259
    1016
    -834
    -798
    -293
    -261
     255
     358
    -355
     476
     349
    -728
     293
     539
    -510
    -277
     500
    1099
    -174
    -162
     265
    -129
    -431
    -625
    -830
     938
     206
     158
     169
    -398
     268
     596
    -815
     182
      83
     151
      -5
     198
    -553
     250
      97
    -179
     244
    -266
    -237
     227
    -218
    -776
    -803
    -394
     935
    1150
     -33
    -778
       3
     345
    1288
     864
    -201
    -599
    -247
    -567
     665
    -212
     -89
    -438
     330
    -462
     363
    -499
     139
    -242
     370
    -365
    -362
    -502
     -65
    -250
    -278
     467
     647
    -176
     957
     424
     866
    -504
    -252
     468
     334
     675
     171
     182
    -160
    -275
     323
      94
     -18
     251
    -376
    -504
     331
     143
    -880
    -373
   -1001
     343
     233
      77
     242
    -334
    -238
      25
     536
     275
     -27
     561
     -23
    -296
     454
     158
    -550
    -547
    -366
     452
     301
      28
     -89
      96
     676
     377
    -268
     -92
     268
    -189
     563
     176
     718
    -119
    -202
    1000
    -788
    -375
     418
     650
    -587
     409
     403
     665
     387
     179
    -404
     652
     370
    -464
     322
    -370
    -662
    -218
      25
     592
    -110
      61
     175
    -585
    -148
    -167
    -361
    -597
    -554
    -169
    -326
     731
    -358
      13
    -187
     794
     723
    -281
     361
    -323
     459
    1083
    -177
    -391
    -605
     571
     285
     422
    -117
    -451
    -295
    -310
    -443
       7
    -141
     551
    -247
     402
    -504
     962
      84
     -13
    -203
    -269
    -243
    -177
     646
     268
       4
    -504
    -849
     909
     -73
     -70
    -566
     307
    -453
     443
   -1181
     211
      92
     251
    -165
   -1208
    -482
    1359
     490
    -400
     242
     233
   -1235
    -160
   -1015
     582
     475
     743
    1023
      40
    -264
     148
     110
     -83
     -91
    -511
      23
    -676
     132
     310
     335
     450
     265
     441
      -6
    -192
     699
    -923
    -555
    -399
     294
    -686
     -22
     251
    -167
     338
     319
    1194
    -705
    -268
     490
     -75
    -128
    -353
     584
     387
     437
     100
    -895
    1065
    -399
     280
     797
      75
     -58
     357
    -171
    -362
   -1113
    -105
      77
     757
     347
     521
    -108
     697
     462
    -173
      47
    -728
    -432
     179
    -406
    -102
     616
    -348
     -57
    -539
     368
     278
    -752
    -431
    -278
   -1325
    -635
    -394
     276
    -114
    -569
    -130
     372
     -66
    -660
    1505
     123
     759
    1348
     623
     -57
   -1026
    -768
    -234
      75
     911
    1200
     429
    -627
     -98
    1118
      11
     -32
    -493
     171
    -272
     218
     569
     884
      -8
    1232
     905
    -424
     834
     244
    -460
     636
     475
     296
      53
    -538
    1205
     648
     851
     246
    -204
     596
    -691
     229
    -362
      15
     333
     467
    -176
    -148
   -1259
    -738
    1036
     178
     278
    -635
    -204
   -1011
    -802
    -771
    -956
    -699
    -626
    -398
     614
    1001
    -396
     146
     -83
    -590
    -513
    -942
     439
     -16
     538
    -375
    -204
     266
     -10
     720
    -435
     745
    -167
     -73
    -226
    -271
     842
    -401
     643
     -70
     -34
      74
     -37
    -664
    -500
     218
    -140
      92
     338
      74
    -218
     -42
     681
     338
     402
     453
     478
    -385
    1247
     -77
      21
    -753
     543
     286
      96
     309
     433
     179
   -1266
     -54
     -83
     218
    -151
      72
      48
     -87
     338
      43
     439
    -298
     796
    -427
    -144
    -743
    -324
     633
     237
    -478
     253
    -360
   -1056
    -271
     995
     108
    -992
     356
     981
     -21
     -75
     303
    -416
     155
    1279
    -440
      37
     209
     224
     439
    -104
    -374
     -32
    -969
    -110
    1117
    -282
     186
     259
     204
      39
    -324
     183
     128
      88
     312
     -85
    -597
    -385
     357
     526
    -318
    -676
    -517
     516
     469
     402
     497
     -15
      81
     367
     471
    1303
    -492
      57
     225
    -591
    -758
      83
    -360
       0
    -487
     -50
      52
   -1134
     388
   -1030
     131
      11
     119
     779
    -788
    -351
    -390
     793
     673
     362
    -796
    -235
     269
     180
    -332
     771
    -295
     198
    1023
     887
    -100
     386
     861
    -486
     493
     955
     516
     633
       1
    -657
    -372
     793
      37
     424
    -519
    -908
   -1049
     143
   -1090
     728
     583
     154
     524
     -54
    -919
     -63
    -339
     633
     174
     207
    -187
    -448
     140
    -219
     697
    -184
    -398
    -109
     541
    -284
     -48
    -740
      61
    -192
    -225
      72
      14
      -1
    1505
     524
     846
     834
    -144
    -244
    -835
    -488
    -143
     -46
     163
      77
    -597
    -165
     870
    -152
    -462
    -128
     169
    -195
    -215
    -173
     598
     423
    -378
    -376
    -876
     568
     -54
    -122
      90
    -655
    -464
      92
    -162
   -1036
    -389
     133
     539
      45
      73
    -242
     106
     273
    -455
     530
    -837
     -23
    -117
     830
    -158
    1628
    -138
    -361
    1174
      -9
    -129
      73
    -505
    -736
    -325
      35
     576
     611
     243
     605
    1324
     329
     486
    -152
     605
    -569
    -167
    -433
    -282
    1006
    -103
    -215
     522
    -159
     162
     279
    -438
    -179
     971
      69
     459
     645
     292
      64
     649
    -637
     611
   -1065
    -639
    -216
     -43
    -825
     393
     -39
    -555
    -603
    -486
    -423
     -64
     -27
    -297
     -43
    -328
      89
     784
     436
    -207
      74
     -81
    -216
    -159
     562
    -276
      96
     312
    -523
    -762
     390
     195
    -270
     572
     160
    -206
    -223
    -254
    -553
    1381
   -1149
     138
       3
    -648
     -74
     197
     519
      57
     294
     885
     -55
    -290
    -722
     429
    -257
     719
      36
     -68
    -285
    -260
    -638
     303
    -212
     323
    -854
     174
    -462
    -790
    -119
     311
     521
     622
    -191
    -484
    1531
    -277
    -356
     239
    -542
    -336
    -770
    -101
    -567
     196
      95
    -362
    -193
    -288
      85
    -330
     137
    -427
     295
     -83
   -1031
      96
     476
     636
     115
     744
     348
    1059
     134
     241
     219
     280
     418
     536
    -496
    -650
     672
     486
    -425
     -25
     929
    -581
     165
    -696
      87
     155
     -92
     474
     -68
     597
     551
    -138
     131
     106
     486
     626
     399
      14
    -446
    -645
     553
    1004
     136
     -34
     471
    -844
    -130
   -1004
     215
      15
     165
    -215
    -936
     500
    -328
      90
     478
     288
    -415
    -130
    -108
     498
     646
    -533
    -510
      66
      -1
     101
    -527
    -673
     -40
     621
     318
     -59
    -192
    -564
     452
     430
     -83
     195
     137
     466
     825
    -884
    -154
     -40
    -641
    -146
     408
    -381
   -1056
    -512
     144
    -383
     476
    -280
     116
    -300
     317
    -824
     825
    -110
     -69
    -716
      -1
     -35
    -605
     300
    1011
     598
     -32
     280
     108
     211
   -1037
    -455
    -143
     318
     183
     -51
   -1085
    -716
     672
      69
       9
    -169
    1459
    -344
     -71
     270
     665
     -66
     485
     500
     132
    -660
     404
      52
     779
    -421
      -2
    -253
    -923
    -527
    -982
     849
     121
     302
     103
     562
     761
    -203
    -484
     555
    1128
    -110
    -381
     167
    -472
    -390
     340
    -110
     265
    -252
     294
     172
     260
     589
     438
    -773
     915
    -623
    -885
     480
    -392
    -951
     -22
     923
     449
     348
    -536
    -404
     463
     665
     559
     279
    -512
     -93
     618
     709
     202
      57
     176
    -234
     433
     118
     241
     -69
     165
    -305
     813
    -135
     360
    -973
     505
    -178
     317
    -208
     348
    -262
    -210
    -479
    -748
     218
     560
      84
    -325
    -571
    -486
     897
      54
    -538
    -558
    -370
    -105
    1022
      26
    -621
    -361
    -491
     681
    1019
     783
    -168
     614
     -18
     -61
    -540
    -119
    -387
    -112
    -315
    -164
    -788
     271
    -636
     174
    -308
    -419
    -925
    -149
     462
     844
     274
    -633
    -105
     555
     256
    -308
     118
     455
    -189
    -372
    -400
     262
     250
    -241
    -755
      57
    -132
      42
     713
     153
    -415
    1074
    -336
    -245
     277
    -684
      70
     -20
    1032
     626
     198
    -544
     261
    -178
    -263
    -931
   -1146
     174
     225
    -189
     318
     159
    -694
    -615
     589
     229
    -159
    -523
     129
     123
    -927
     472
      31
     167
    -661
     824
     418
    -413
    -102
    -308
     208
     404
     184
     237
     268
    -541
     357
    -436
     308
    -548
     550
     210
     397
    -338
     393
    -377
    -187
    -135
     256
     640
    -117
    -103
     154
    -337
     728
     528
     472
    -232
    -793
    -433
     213
    -319
     156
    -338
     101
     -93
     197
    -834
     659
     -99
     192
     930
       5
     574
    -164
     514
     233
       4
    -142
     277
    -469
    -458
     491
     329
     284
    -195
       5
    -732
    -653
     207
    -537
      68
    -780
    -223
    -470
     278
       5
     136
    -574
    -595
    -629
     536
     302
      94
    -395
    -538
     496
     249
    -549
     825
    -883
     163
     338
      77
    -483
     127
    -106
     101
    -158
     257
    -251
    -650
     455
     489
     420
    -802
     221
    -543
     447
     473
     508
     910
    -714
     194
     790
      16
      14
    -351
     555
     133
     606
    -517
    -416
      21
      97
    -475
     185
    -139
     636
      28
     132
    -448
    -838
   -1163
    1005
     298
     744
     -73
    -782
    -570
    -591
   -1203
     343
    -476
     149
      73
    -334
     635
     156
    -766
     -44
     148
    -251
     168
     637
     222
     552
     961
     832
     176
     816
    -769
      20
     316
     170
    -136
   -1054
      18
    -625
    -309
     416
    -425
     422
    -384
     974
     524
    -558
     371
    1136
   -1326
    -244
    -641
     169
     440
      98
       4
     166
    -532
    -506
     389
    -270
     755
     508
    -480
     185
     363
      97
    -295
     520
    1556
      35
     261
     809
    -229
    -425
      78
   -1087
    -425
    -453
     509
    -257
    -452
    -257
    -278
     615
    -180
    -490
     362
     200
     384
    -300
    -684
     137
     -27
     -26
    -237
     177
      47
     -91
    -179
   -1216
     615
     381
     -30
    1157
     610
    -267
    -796
    -540
    -577
     263
      42
     735
    -596
     150
     102
    -204
    -627
     518
    1016
     443
     336
    -605
     305
     751
     438
      75
    -144
     293
    -508
    -697
    -847
    -148
    -423
     602
     -85
     416
   -1116
    -314
    -478
     401
     247
    1446
     993
     737
    -206
   -1358
     295
     -33
    -143
     847
   -1528
    -252
   -1037
    -637
     204
     501
    -149
    -418
     825
     233
     466
     555
     671
    1288
     376
     354
     185
     299
     -10
       4
     122
   -1139
     605
     350
     157
     411
    -273
    -484
     302
     577
     288
    -149
    -764
     462
     295
     682
     265
    -191
     240
     116
    -712
    -197
    -315
    -256
    -135
    -467
     123
     166
    -211
    -206
     932
     704
    -541
     303
    -239
    -190
    -375
    -743
     596
    -966
     -62
     113
    -830
     423
      98
     -91
    -258
    -148
     322
    -942
     231
    -717
     -54
     558
     520
    -446
     154
    -640
     -36
     636
    -933
     872
     364
    -664
     891
     325
     452
     152
     -22
     582
    -574
    -855
     -99
     -23
    -501
     114
     350
     483
     658
     -83
    -233
     -70
    -207
     -43
     509
     -44
      -1
    -713
    -460
     980
    -227
   -1124
    -122
    -612
    -369
     228
     702
     593
    -850
     879
    -832
     861
    -446
    -126
    1345
     312
     940
     135
    1224
     123
    -171
   -1068
     666
     250
    -124
     852
     863
    -496
    -148
    -655
     474
    -137
     175
    -226
     465
     122
     190
     663
     -80
   -1134
     466
     235
     260
     268
     414
     610
      54
    -345
     644
    -219
    -452
     447
     495
    -247
     555
     157
     950
       5
     -12
      38
    1109
    -240
    -117
     162
     248
    -547
    -265
    -808
    -394
     -77
    -283
   -1098
    -120
    -587
    -513
      12
    -112
     -51
      78
      86
    -291
     543
    1001
    -649
    -612
     -93
   -1080
    -285
   -1139
    -467
    -657
     133
    -192
     173
     399
     466
    -591
     588
    -117
     651
     543
    -226
     917
     577
     145
    -213
     160
     822
    -395
    -463
     175
     221
     398
     284
    -510
    1083
     370
     200
     261
     280
     432
     300
    -227
    -406
    -751
    -495
    -357
     791
     476
     336
     680
     438
    -203
    -567
     315
     802
    -836
    -511
    -863
    -424
    -551
     836
    -355
    -486
     345
     572
    -631
    -366
    -329
    -202
     -57
    -100
     -43
     103
      36
       7
     389
    -273
     104
      40
    -933
     151
    -318
      80
    -259
     530
    -464
    -507
    -302
    -217
     273
    -134
    -954
     593
    -177
       5
    -253
     196
    -138
    -370
    -268
    1206
     -50
    -217
    -316
     214
    -166
     305
     150
     -86
    -460
     432
     369
    -148
    -575
     865
     660
     537
     -57
     669
     603
     128
      13
    -268
    -250
    -666
     875
     389
     159
    -858
     622
     -75
     170
     554
     376
     750
    -771
   -1220
    -382
     128
    -531
    -214
    -144
     354
    -251
    -136
      78
     223
    -435
    -285
    -486
    -731
     248
     -43
     279
      95
     878
    -316
    -119
     735
     530
   -1185
     464
     791
      86
    -132
     167
    -569
     256
    -661
    -100
     364
     234
   -1174
     -74
    -310
    -216
    -102
    -353
    -175
    -293
    -211
     399
     -21
    -308
    -154
     320
     334
     338
     304
    -211
     530
   -1171
    -187
      90
     512
     -87
     -49
     238
     801
    -326
     -37
     190
     261
     112
     347
    -618
     -86
    -251
     477
      93
    -641
     264
      53
     255
    -322
    -479
     341
      23
    -181
    -605
    -459
     490
      11
    -144
    -588
     367
    -617
      95
    -329
      -4
    -305
    -773
    -476
    -539
    1289
     449
    -412
     768
     902
    -246
    -389
   -1265
    -149
    -288
     839
    -407
     460
    -851
    -231
    -221
     120
     -40
    -907
    -225
      77
    -758
    -539
     525
     258
     542
    -336
   -1028
    -128
    -170
     166
     516
     363
     616
      57
      16
     292
     458
    -148
     421
    -359
    -176
     163
      44
   -1227
     750
     428
     362
     -10
      49
    -534
     128
     257
     258
    -359
     -17
      56
     -55
   -1023
     300
     194
     243
    -247
     384
    -189
    -487
    -467
     636
    -317
    -384
     408
    -613
    -131
    -139
    -403
     483
      88
     385
    -418
    -187
     440
    -737
    -136
     -17
     266
     176
    -573
    -907
     190
    -222
      74
     541
     -28
      87
     592
     464
     327
    -414
     -77
    -272
     207
     375
    -660
    -138
     122
     151
      34
    -863
    -151
     379
     982
     375
    -779
     200
     514
     276
    -475
    -267
     178
     659
     -39
      -6
     572
     573
     180
    -577
    -260
     314
     479
     269
    -219
     123
    -683
     411
    -288
     882
    -214
    -178
    -223
    1002
     243
    -772
    -649
     546
     132
     333
    -589
    -343
     167
    -879
       5
     224
    -492
    -168
     580
     728
    -524
     191
      73
    -550
     468
    -262
     310
    -622
     -11
     345
     243
    -249
     270
    -373
    -559
     158
     369
     211
    -484
     298
      76
      14
    -145
    -129
     503
    -270
    -379
      86
     253
     -91
     798
     456
     590
     575
    -127
   -1386
     629
    -256
     979
     143
    -560
    -658
    -277
     -72
     255
    -465
     705
     455
    -196
   -1044
     -36
     132
     407
    -263
    -393
     346
     450
    -228
     232
     -65
      48
      26
    -454
    -476
      70
     196
    -620
     309
    -428
     585
    -114
    -286
     469
    -103
      17
    -935
    -740
     221
    -392
     118
     216
    -918
     362
     295
    -240
     404
    -587
     651
    -102
    -955
    -703
    -308
     185
    -595
    -181
     396
    -307
    -413
     584
    -259
      98
     133
     147
    -201
    -239
    -484
     822
     -46
    -591
     575
     298
    -514
    -811
     209
     143
     108
   -1081
     275
     237
     592
     136
    -431
    -440
    -711
     798
    -214
    -402
    -790
     629
     434
    -334
     478
    -294
    -280
    -197
    -654
    -441
      -3
    -185
    -130
     215
     356
     205
    -451
     422
     294
     121
    1095
    1277
     717
    -566
     254
     472
     442
     -49
    1254
    -427
    -125
    -536
    -343
    -184
    -200
     492
     -30
      44
       1
     726
     568
    -538
     268
     399
    -241
    -561
     -52
    -105
     -31
     -48
    -209
    -850
    -432
    -218
    -345
    -761
    -120
    1306
     201
    -425
    -187
     393
     251
     418
    1009
    -618
      71
    -287
    -152
    -314
    -315
    -270
   -1144
    -230
    -532
      57
      91
     251
      13
    -215
     -43
    -277
     287
     579
    -380
     -50
    -262
    -115
    -153
     827
     483
    -409
     629
     278
    -483
     537
    -900
     113
     887
    -667
    -392
    -598
     134
    -850
     -45
    -748
       2
      -7
     160
      74
    -706
     258
     435
       4
     849
    -570
     826
      50
    -626
     -36
    -329
      66
     686
    -102
   -1158
     297
    -201
     135
      -4
     359
     401
    -129
      27
      44
       8
     461
     313
    -259
     -51
      19
    -293
     376
    -608
     -12
    -436
      67
     -94
    -602
      47
    -301
      80
     410
     523
      18
      64
     167
      96
     756
      38
     876
     -34
    -157
    -712
     312
     -41
     273
    -410
     804
     422
     194
    -195
     208
     -87
     631
    -611
     -27
     708
    1046
      79
     228
     111
    -633
    -367
      32
    -270
       7
     330
     431
    -662
    -232
    -137
     674
     182
    -503
    -298
    -366
    -197
     469
      80
    -253
     320
     320
   -1191
    -114
    1123
     196
    -411
    -165
     532
    -179
     298
     -62
      -8
    -150
    -176
     -50
     379
     501
    -367
     -51
    -210
    -431
     775
      82
     -45
    1013
     141
      -7
    -102
    -126
    -534
     127
     923
   -1225
     533
     416
     658
     196
     109
     451
    -393
   -1518
      69
    -243
     592
    -876
    -601
     -15
     154
     414
     231
     453
      27
     -12
     407
    -149
    -919
     975
     473
     135
    -183
     127
     504
     565
     539
    -478
     309
    -255
    -332
    -918
     315
     635
   -1093
    -582
     962
    -235
     633
    -304
     592
    -290
     281
    -543
    -559
     435
     -83
      84
     277
     970
    -425
    -712
    -349
     663
    -548
      52
     477
    1141
     173
    -310
     147
     101
    1007
    -783
     727
     715
     544
     167
     512
    -920
    -338
     552
     666
    -484
     376
    -282
    -808
     830
    -192
     418
    -912
      69
    1068
      71
     613
    -325
     492
    -168
     370
     -53
     187
     305
    -391
      72
    -287
     464
      39
     141
     388
     408
     212
     375
    -381
    1032
     861
    1244
    -806
     123
    -162
    -380
     725
     170
   -1023
     355
    -516
     768
    -648
     161
     -59
    -102
     294
    -471
      39
     991
     349
    -273
    -185
     497
     -85
     762
     374
    -149
     487
    -750
     692
    -162
     186
    -278
     147
     893
    -221
     126
    -390
     -81
     107
      49
     614
     646
     468
     -31
     -84
     725
    -389
     195
    -226
     508
     237
     -61
     580
     490
     132
   -1071
    -375
    -583
     -24
    -358
   -1200
    -182
    -780
    -155
      70
     847
    -671
     -78
     682
     -98
     709
      -2
    -505
    -273
     556
    -222
     733
    -307
    -178
      78
     428
     575
    -232
     716
    -256
     560
    -251
     -73
   -1105
      83
    -164
     298
     629
     149
    -207
     749
    -805
    -282
     572
    -379
     422
    -442
    -115
    -318
    -364
    -235
     373
    -867
     112
    -714
    -153
     -46
     608
    -555
    -131
     557
    -599
    -910
     272
    -232
     839
    -512
      16
     184
      -1
     -79
    -545
    -277
     351
     548
      73
     182
     279
    1008
    -291
     -44
    -609
    -455
      70
     244
     273
     222
    -480
     306
    -247
    -156
   -1142
    -529
    -925
    -176
    -467
    -227
     132
    -696
     373
     459
     -89
     -99
     -86
     301
      43
    -377
    -399
    -245
    -300
    -221
      74
    -304
     431
    -150
     189
    -206
     337
    -642
    -767
    -368
    1123
     837
     361
     -94
    -237
    -125
     124
     751
     332
     718
    -584
   -1107
    -179
    -623
     121
    -686
     218
    -248
     157
     -83
     696
    -552
    -163
    -728
    -821
     658
    -169
      36
    -319
     153
     -96
      73
    -462
    -170
     748
     375
      98
    -433
     119
   -1064
     494
    -140
      20
    1066
     287
     570
     490
    -175
     -29
      22
    -183
    -116
    -938
      30
     -76
    -808
    -286
    -670
      88
    -527
     207
     -79
     249
     365
    -552
     -84
    -850
    -439
       6
    -290
     427
    -613
    -334
     768
     388
    -955
     -37
      49
    -590
     958
    -346
     386
     512
     262
      90
     284
    -508
    -512
    -161
   -1145
    -199
    1220
     172
     143
    -102
     -52
    -362
     688
    -183
     159
    -451
    -443
    -304
    -331
    -747
     -31
    -730
      41
     248
     349
     451
     876
    -419
    -423
     576
     712
    -223
    -340
    -255
    -728
     126
     329
    1159
    -183
     -81
     186
     141
    1134
     170
    1013
     440
     741
    -493
     770
    -443
     663
    -584
    1375
     350
     120
     -83
      34
      67
      64
     168
    -531
    -208
     228
      24
    -197
     354
     453
    -165
    -497
     532
    -128
    -300
     882
     540
    -454
     869
    -842
     294
     526
    -123
    -807
    -323
    -279
     324
     -21
      10
     482
    -325
    -408
    -140
    -671
    -590
    -119
    -383
    -430
    -193
     640
     625
     119
     108
    -382
    -513
    -337
     558
     476
     422
    -188
     496
      21
    -559
     538
    -340
    -297
    -296
     582
    -616
     153
      88
     344
     298
     509
     528
    -192
     541
      54
     615
     678
     454
    -170
     127
      33
     108
    -323
      39
      -7
     674
     111
    -869
    -449
     130
    -587
    -163
     555
     307
    -195
     371
    -297
    -468
     357
     498
    -953
     370
    -772
     191
     829
     113
     430
    -300
    -474
    -784
     442
    -233
     478
      50
    -572
     423
     230
      39
    -422
    -666
     508
     387
    1070
     551
     -72
    -787
    -217
     998
     219
     219
     840
    -436
    -241
    -579
     603
     906
     559
    -672
     374
    -233
     101
    -285
     430
    -490
     197
     827
    -515
     682
    -660
    -646
     409
    -202
     853
     280
     486
    -470
    -331
    1048
     308
    -752
    -753
    -852
    -128
    1327
    -919
      70
     960
     488
    1095
    -875
     -38
    -336
    -265
     646
    -296
     143
     602
     263
     707
    -312
     459
    -756
     258
     208
    -200
     305
   -1186
     917
    -469
     215
     306
    -816
    -237
    -825
     389
      39
     607
    -496
     448
     125
     -77
     559
    -762
    -278
    -203
    -446
    -249
    1138
     282
     134
      97
    -131
      54
     344
     -66
    -741
     315
    -729
     130
     363
    -238
     236
     869
      56
     -63
     621
    -302
     832
     950
     112
     305
    -501
     -41
     871
     151
     -73
     933
    -215
     -31
     -11
     766
     356
    -216
     375
    -250
     936
   -1124
     210
     556
      17
    -594
     468
    -260
     372
    -129
     299
     -93
     449
    -303
    1195
     641
     386
    -323
     389
    -163
     876
     373
     696
     -88
    -239
     130
    -217
    -357
     664
    -501
     119
     823
    -569
     582
     -46
    -468
    -593
     305
    1469
     372
    -206
    1048
    -352
    -164
     460
   -1084
    -521
      86
     212
    -484
     109
      72
      20
     451
    -171
     183
    -278
    -546
     199
   -1960
    -234
    -302
     206
     163
     545
    -269
      35
    -200
     870
     -66
    -453
     817
    -896
    -324
    -471
    -327
    -300
     713
     142
    1300
    -258
     -39
     -21
     610
     113
     -28
     -79
     669
     221
    -138
      57
    1113
     761
    -191
    -141
     257
    -452
    -124
    -552
    -938
    -212
     -60
     263
     -48
    -875
     307
    -375
    -623
     663
     235
      26
      83
     848
    -260
    -292
    -819
     547
     268
     231
    -508
    -188
     105
     273
    -189
    -956
    -479
     115
     -95
     780
    -901
    -727
     144
    -659
     553
     320
    -103
    -656
      62
     352
     176
    -187
     -92
     633
     508
     279
    -670
   -1306
    -448
    -469
    -231
    -311
     310
    -340
     835
     -60
      29
    -998
    -433
   -1244
    -208
     346
     692
    -816
   -1045
     192
      70
    -491
     308
     -64
     200
    -209
    -430
     482
     552
     719
    -226
    -249
     172
    -298
     200
    -368
    -102
    -708
    -964
      87
    -153
    -398
     -51
    -181
     649
    -208
     620
    -380
    -438
    -935
     202
     184
     800
    1160
     675
     168
     513
      52
     -67
    -291
     362
     161
    -547
     281
     486
      -1
      63
     216
    -382
    -374
     723
     506
     606
    -326
     527
     475
     439
    -120
      58
    1055
     247
    -764
     -85
    -982
     366
    -413
     -50
     217
     152
    -717
    -342
    -507
    -261
     980
     140
    -739
     350
    -176
     446
    -188
      31
     626
     164
     680
     -98
     -69
     212
    -204
     180
     285
    -188
    -496
    -219
    -146
     325
      13
     478
    -377
     226
     414
     283
    -380
     268
    -293
       3
    -250
     477
    -894
      96
     -74
    -529
      62
    -194
     527
    -973
     132
     269
   -1061
     415
     641
     380
     842
     320
   -1001
    -531
     680
    -136
    -547
   -1061
    -604
    -352
     291
     310
     830
     506
    -382
      48
     191
     272
    -609
    -373
    -181
     -54
     886
     195
    -500
      55
      11
     -72
     714
     988
      70
     144
    -609
     515
    -424
     125
     139
     -76
     243
      35
    1088
     756
    1089
     492
      57
      98
     101
     460
    -155
     161
    -401
     511
    -247
    -665
    -140
    -264
    -431
    -292
     318
     -36
    -789
     725
     110
     383
    -568
     -79
     576
    -563
     214
     815
    -356
   -1035
   -1011
     -44
     701
    -167
    -108
    -853
     166
      71
     341
    -354
     738
     -76
    -841
    -104
     698
     243
    -912
     890
     285
      42
     -13
    -101
    -123
    -507
     581
     -48
     502
     312
      59
     220
    -450
     263
     833
     617
     169
     245
      -9
    -493
    -353
    -442
    -232
     505
     535
     693
     306
     608
    -964
      33
   -1316
     605
    -331
     517
     442
    -224
    -430
    -154
    -105
      68
    -134
     223
    -543
     -61
    -178
     -86
    -332
    -265
      86
     164
     340
     -89
     328
     207
    -213
    -239
     349
   -1150
     587
     328
    -596
    1020
     -35
     558
    1461
    -355
      76
   -1504
    -532
    -285
     482
    -265
      87
    -122
     356
    1340
     -51
    -454
    -270
    -267
    -311
    1064
       9
      52
    -428
    -275
     380
      43
     408
      44
    -281
     768
      70
    1337
     552
    -728
    -566
    -482
    -192
       3
     367
     743
      99
      39
    -407
      71
     139
     210
     710
    -574
     277
    -698
     630
    1322
     485
    -641
      74
    -202
    -675
    -463
    -981
    -324
     549
     189
   -1239
     580
     449
    -609
    -357
     181
    -676
    -539
    -519
     254
      28
    -321
    -589
    -173
    -473
     695
    -984
    -315
    -679
     652
     352
    -423
    -212
     229
     123
   -1368
    -998
    -256
     590
     220
    -519
     295
    -346
    -591
      46
    -217
     -87
    -490
       5
    -364
    -542
     479
      -6
    -634
     673
    -393
      47
    -562
     980
     980
     -10
    -360
     493
     177
     -40
     807
     607
      87
     304
      -8
     195
     404
     578
    -437
      59
     338
    -654
     -55
    -327
    -146
     133
    -361
     408
      79
     775
     -37
    -137
     113
     282
     565
    -543
     275
    -670
     350
    -579
      -6
     772
      80
    -337
    -286
      34
     264
    -372
     218
    -354
      15
     135
    -153
     -30
     412
    -161
   -1053
     301
    -555
     196
    -275
     528
    -746
    -336
     185
     332
     -33
    -250
    -580
      74
    -637
    1144
    -123
     277
     294
     417
    -237
     863
     122
     105
     129
     571
     601
     -76
   -1001
    -446
    -872
    -714
     205
    -446
     677
     314
    -330
     -20
     470
     129
    -352
     830
     119
     890
     601
      99
    -136
    -475
     712
     689
      18
    -279
      68
    -368
    -193
    -150
      62
     -30
     537
    -430
     593
     567
     288
     154
    -633
     384
      31
    -209
     320
     346
    1047
     101
    -795
    -781
    -628
    -638
    -275
     474
    -303
    -368
    -811
     215
      54
    -174
      -5
    -241
     302
    1065
     217
     575
     254
      49
    1116
    -845
    -250
     684
    -126
     268
    -217
     724
     447
    -267
    -138
    -310
     337
   -1185
     444
    -832
   -1055
    -138
     651
     836
     686
    -712
     465
    -272
   -1259
     568
    -554
    -629
    -859
    -163
     658
    -725
     927
    -273
    -106
     250
     803
    -425
     925
     267
    -696
    -747
    -373
    -296
     965
    -753
    1500
   -1382
    -138
    -191
     134
     215
    -446
     208
    -861
    -428
     759
     468
    -520
     764
     -91
      21
     238
      86
    1159
      34
      69
    -144
    -717
     194
     278
     274
     311
     502
    -387
     280
     303
    -222
     -14
    -407
     195
    -171
     959
     233
    -153
    -364
   -1334
     112
    -392
     116
    -753
     392
    -334
     203
    -383
     -35
     606
      34
     162
     626
    -222
     230
     534
     571
     317
    1341
    -637
    -422
     147
    -227
     246
    -688
      40
     428
    -506
    -171
   -1011
    -417
     153
     647
     628
     129
    -302
    -717
     396
     189
    -281
    -123
      36
    -383
    -340
    -142
    -284
     694
     117
     289
    1079
    -185
    -147
    -659
     235
    -243
    -376
     327
    -690
   -1291
     839
     668
     337
    -921
    -203
    1144
     410
    -360
    -280
    -181
    -153
    -492
    1000
     488
     192
     766
    -473
      24
      51
    -586
     337
     -99
     637
     349
    -287
     717
     581
     452
     439
    -192
    -735
     334
     441
     506
    -525
    -292
     403
     367
     428
    -437
     417
     198
     362
   -1233
    -454
     771
     559
    -842
    -369
   -1181
      97
     -60
    -348
    -444
    -431
    -885
    -712
     242
     110
     558
     261
     -67
    -161
    -682
    -317
     -87
    -180
    -911
    -423
    -549
     168
     -39
    -275
    -524
    -508
   -1133
     684
    -488
   -1243
    -192
     284
    -441
    -138
      47
      41
     566
    -752
     622
     728
     273
    -460
    -608
    -242
    -216
     145
     468
     481
     507
     -24
     -74
      78
     225
    -503
     337
     -27
    -889
    -306
      38
     220
     310
     178
     383
     113
    -206
     530
      25
     -40
    -581
     402
    -383
     432
    -643
     115
    -201
     -45
    -700
    -280
     480
    1154
     348
    -927
    -234
     209
    -345
    1031
     -30
     643
     143
      37
     918
    -602
    -249
    -786
     139
     215
     267
     532
    -645
     716
    -924
     271
    -968
     405
     123
     602
     339
     645
    -298
    -795
   -1004
    1015
     567
     382
     263
    -490
      69
    -133
     228
    -283
    1237
    -623
     392
     329
    -141
    1532
    -218
     -64
    1094
     848
    -746
     559
     213
     272
    -280
    -660
    -685
    -588
    -304
    -590
     504
     124
     112
    -610
     365
   -1257
    -322
     298
    1002
    -208
     435
    1124
    -313
    -351
    1158
      59
     571
     154
     375
     329
     219
   -1397
    -266
    -227
    -441
    -390
    -255
    -603
      22
    -396
    -381
    -817
     439
    -925
     399
      -2
     318
    -326
     269
     470
     113
      82
      15
     -67
      82
    -180
    -867
     534
    -321
     -50
     -82
     318
     752
   -1094
     144
    -203
    -686
    -180
     -81
    1117
    -733
     967
      14
     416
    -215
    -527
     329
     393
     460
    -119
     496
    -100
     660
      72
    -125
    -846
    1149
     360
    -208
     102
    -159
    -314
    -411
    -780
     687
     434
     -98
    -192
     503
    -925
   -1429
    -430
    -482
     703
    -427
    -858
    -765
    -247
     349
   -1288
    -262
    -385
     583
    1036
     271
     370
    -320
    -514
     -44
     377
    1108
     134
    -490
    -488
    -562
     322
     191
      74
     241
     -47
    -269
     219
     294
    -515
   -1165
    -328
    -579
    -451
     489
    -380
     -55
    1437
      12
    -498
     110
    -722
    -381
    -273
       6
     604
      79
     -98
     114
    -601
     206
    -315
     246
    -178
    -455
    -862
      80
     232
    -290
    -683
    -584
     516
    -370
     142
      -8
     499
    -276
      10
     868
     369
    1096
     117
     346
     555
     489
    -467
   -1029
     292
    -426
    1067
     272
     353
     364
     578
    -150
     -33
     111
     530
     247
    -261
     478
     140
    -502
      16
    -567
    -372
     298
    -955
    -716
     701
     212
     323
     524
     628
     151
     424
    -377
    -148
    -165
    -342
    -263
     225
    -116
      77
    -198
      31
     480
    -861
     682
     286
     713
     531
    -624
     -65
    -235
    -719
     799
    -175
    -120
     463
     -67
     -63
     231
     331
     408
     295
     418
    -200
    -879
     987
    -297
     790
     774
     453
     342
     100
     -90
    -217
    -318
    -293
     851
   -1030
    -103
    -199
     458
     131
    -482
     647
     795
     143
      59
     190
    -226
     697
    -929
     740
    -389
    -411
      81
     171
     275
     304
    -672
     352
     342
     353
      89
     149
    -423
      -6
     401
    -748
    -197
    -664
     670
     229
     650
    -186
     279
     302
     515
     124
     265
    -819
     614
    -248
    -341
    -833
      49
      39
     176
     321
    -151
     537
    -227
    -605
    -206
    -347
      80
     215
    -565
     147
    -256
     454
    -366
     -43
    -254
    -129
     263
    -369
    -692
    -491
    -674
     238
     102
     369
    -391
     173
    -289
     305
     284
      97
     962
    -532
    -107
       3
      94
     373
     717
    -333
      82
   -1008
    -826
      67
     -11
    -314
    -787
    -190
     549
     180
    -418
     -21
     541
     344
   -1144
     118
     397
     -81
    -573
      78
     220
    -236
    -158
      -5
     221
     178
     319
    -148
    -434
     404
     333
    -452
     244
     319
    -327
     696
      76
    -698
     156
     574
    -363
    -125
     683
     393
    -124
    -209
     218
     241
     157
    -356
      40
     254
     733
     678
     -72
    -138
    -159
     962
     547
     908
      71
     382
    -844
    -641
      69
    -464
    -786
    -108
     515
    -272
    -126
    1138
     863
    -387
       7
   -1120
     254
      47
     190
     673
     287
    -706
    -810
      92
    -315
    -472
   -1124
    -369
     427
    -328
      -3
    -319
     113
     -68
     614
    -541
     182
      76
    -876
     157
    -527
    -673
     -40
     588
     250
     753
    -208
       3
     256
     441
    -341
    -207
     -51
     -33
     155
     201
    -187
     106
     437
    -600
    -261
   -1187
     638
     502
    -247
    -245
    1083
     100
    -796
     617
     213
     616
     656
   -1178
    -127
    1197
      14
    -278
      38
     654
     -42
     786
    -402
    -655
    -370
    -283
     104
     966
    -663
    -920
    -404
    -829
      85
     -46
    -455
     284
    -715
    -127
     133
    -108
      41
    -219
    -294
    -138
       8
    -282
      38
     430
   -1091
    -243
      43
     -36
     931
     448
     282
     367
    -517
     329
    -155
    -982
   -1077
     373
    -325
     -12
    -168
    -521
    -269
     208
   -1122
     153
    -455
     456
     -27
     -76
    -486
    -563
     565
    -525
     515
     526
      46
     253
    -198
    -262
     647
   -1321
    -205
    -114
    -392
     690
     -24
     265
    -232
     157
   -1225
     621
     363
    -366
     475
     505
    -629
     336
     148
    -266
     -45
     930
     -91
    -355
     303
     521
     -28
    -115
     541
     844
    -114
     362
    -947
    -352
    -328
    -694
      20
    -420
    -515
     556
      45
     571
     152
     929
     310
     326
     469
    -437
    -526
     538
     452
    -409
     -53
      -7
     291
     172
    -734
     477
      48
      99
     153
     102
    -137
    -500
    -147
    -209
     415
    1203
    -350
     422
     216
      77
     375
     236
      58
    -645
    -390
     694
     403
     235
     662
     224
      39
    -150
    -255
     -40
    -755
    -143
     687
     -85
      88
     137
    1101
    -524
    -681
     320
     411
    -272
    -459
     -95
    -357
     249
     101
   -1667
      62
    -493
    -376
     111
    -310
    -670
     -99
    -373
    -217
    -841
     447
    -117
      57
    -603
     -79
     642
     -41
     563
     283
      88
       9
    -142
     490
     272
    -665
     698
      16
     365
     255
     629
    -475
     -94
    -154
     738
    1162
    -180
     221
    -700
     -61
    -466
     231
    1011
     -17
     194
     496
    -473
    -804
     -18
    -432
     674
     717
    -339
     644
    -659
     193
      29
     -14
    -282
    -517
    -154
     253
     161
     519
    -317
    -464
      88
    -222
     473
    -726
    -259
      46
    -284
    -494
     537
     446
     848
     320
    -277
    -138
     180
     589
     -96
    -840
    -504
     323
       2
     467
     215
    -709
     627
    -626
     -41
      66
     211
     722
     524
    -494
    -481
     512
     315
      90
     -22
     297
    -234
    1076
     -22
     -16
    -186
     117
      71
    -453
     466
    -340
    -443
     237
    -235
    -147
    -730
    -319
     313
    -111
     -25
    -500
    -844
    -417
    -269
    -219
     532
    -151
     649
     759
      74
    -266
      54
    -211
    -113
     357
     390
    -644
    -562
     629
    -249
    -277
     760
     390
     620
    -258
     817
    -223
      60
    -428
      79
    -146
     232
    -575
    -576
    -463
    -379
    -428
    -279
    -803
    -447
   -1042
    -817
     213
    -576
     -67
    -370
     403
   -1175
       7
     775
     453
     335
    -205
    1694
     -49
     516
     859
    -133
      14
    -180
    -507
     365
     -41
    -947
     -23
     552
     -98
     218
     -85
   -1021
    -264
    -103
    -757
    -953
     376
     194
    -392
    -852
     539
     480
    -299
     -36
     241
    -131
      80
     939
      -2
     632
     453
    -375
     632
    -308
     221
     -15
    -178
     564
     255
     -79
     423
     320
     370
       1
    -929
     175
     587
    -224
    -315
     -49
     262
     170
    -209
     762
    -663
    -696
    1245
     172
     526
    -425
     -76
     876
     -39
    -261
      32
   -1112
     450
    -285
    -503
    -244
    -162
    -348
   -1004
    -403
     -36
    -489
    -289
    -173
      75
      36
    -307
    -592
    -616
     195
    -239
     303
     271
     467
     313
    -147
      32
     146
     -43
    -504
    -236
     904
    -217
    -582
      65
    -193
     801
     296
     246
    -324
     497
    -396
     614
   -1102
     744
    -352
     -92
     -72
     156
     146
     809
     -41
     126
     281
     131
    -122
     300
    -463
    -193
     254
      15
     321
    -254
    -411
      17
    -103
    -725
     -14
     -39
    -774
   -1043
    -263
     816
     211
    1001
    -493
      40
    -562
     853
    -610
      89
     243
    -528
     581
    -332
    -663
      60
    -112
      23
    -234
     547
      38
     303
    -735
     585
    -273
     613
    -542
      54
   -1235
    -315
     391
     131
     579
     240
    -622
     215
     -21
     901
     265
     493
     244
    -222
     359
     396
     467
    -116
    -712
     319
    -261
     612
    -248
     699
     896
    -501
     283
     495
     170
    -463
    -669
     613
     186
    -790
    -563
     512
    -311
     486
     490
    -393
     567
     398
    -771
     162
     408
     472
    -220
     470
    -654
    -504
      67
     -79
    -221
     471
     401
    -307
    -298
     652
     260
    -239
    -650
     117
    -262
    -551
     -52
      -1
      52
    -319
      53
      26
     -45
      44
    -181
     669
     273
    -401
     767
    -925
    -238
     403
     879
    -299
    1043
     776
     471
     -90
      26
     905
     695
     158
      94
     780
     330
      22
      93
     272
    -294
    -211
    -388
     175
     -90
     238
    -608
    -365
     485
     152
     732
     530
      -3
     264
     -37
    -152
    -479
     318
     358
    -109
     -70
     107
     413
    -634
     -56
     276
     282
     397
     151
    -150
    -286
     668
     330
     473
     698
      64
    -155
     121
     315
    -884
     434
    -844
     -55
    -114
    -975
    -228
     249
     418
    -483
    -655
     680
      42
    -312
    -158
    -312
     141
     334
    -826
    -982
     -22
    -196
     703
    -111
    -143
    -524
     733
     557
    -166
    -185
     367
    -598
    -224
    -276
     -59
    1259
    -634
    -755
     818
     -27
     314
    -543
    -370
      83
    -224
     776
     274
    -229
    -337
    -195
     355
     300
     402
    -571
    -188
     567
    -744
     230
    -513
     423
    -162
     885
     -98
     334
    -563
    -200
     175
   -1280
      10
    -363
    -224
     100
     927
    -601
    -164
    -283
    -227
     165
     385
      41
    -501
    -370
     400
     -56
     174
     481
     350
    -762
     425
    -261
     295
    -309
     163
    -645
     772
    -735
    -737
    -528
     -25
     434
      -1
     132
    -491
    -177
     251
    1127
    -289
    -795
    -572
     249
     527
     658
     556
     154
     614
     361
     198
     484
    -474
    -395
      13
    -218
    -357
     573
    -204
     366
    -876
     423
    -286
   -1131
    -309
    -134
     517
     206
    -265
      93
    -127
     -35
     416
     346
    -779
     639
     500
     -53
    -449
    -105
     105
    -744
    -206
       3
     308
     482
     609
     875
    -437
    -524
     669
    -740
    -411
     535
    -795
     376
     535
    -555
     419
    -884
    -329
     -13
    -150
     174
      79
     434
    -589
    -247
     708
     230
     128
      -6
     725
    1049
    -619
     122
     630
     215
   -1341
    -387
    -229
    -127
     635
    1019
     240
     464
     619
    -256
    -345
      70
     270
    -596
     393
    -107
    -298
     513
      56
    -167
    -163
    -175
     502
    -889
    -239
    -974
     484
    -703
    -414
    -494
     525
     -32
    -119
    -296
     420
    -701
    -333
     302
    -816
       8
    -238
     873
     568
       7
     171
    -130
    1579
     -98
   -1008
    -296
    -227
    -798
     140
     696
    -258
    -648
    -368
     164
     -64
    -980
     281
     292
    -905
      83
     378
     283
    -211
     455
    -657
    -988
     505
      55
     342
    -448
     807
    -295
     332
    -564
    -499
    -454
    -141
     225
     509
     500
     300
     294
    -129
    -299
     -40
     269
    -298
     837
     789
     391
     260
    -437
   -1220
    -404
    -680
     385
     815
     147
    -206
    -505
    -274
     351
     -15
     941
    -434
   -1349
      71
    -514
     264
      75
     763
    -919
     227
     348
    -651
     531
    1110
     100
     521
      96
    -759
     286
    -256
    -169
     242
     395
    -829
     814
     347
    -119
     483
    -482
      27
     439
    -181
    -124
    -441
     144
    -146
     -97
     858
     252
    -283
     238
    -967
    -907
    -311
    -500
    -226
     424
     166
    -918
    -167
     929
    -381
   -1396
   -1097
    -620
     347
    -315
     116
     -96
    -235
     736
    -733
    -683
    -158
     461
     570
   -1013
     280
    -412
    -150
    -982
    -199
    -447
    -390
     722
     577
     265
    -610
    -622
     145
    -983
     -49
    -385
     183
    -606
     -93
    -900
      33
    -119
    -874
    -101
      49
    -451
     403
    -347
    -945
    -191
    -491
    -362
    -766
     406
    -692
     -70
    -149
     264
    -496
     198
     450
    -123
    -219
     221
     -58
     941
      63
   -1036
     344
     334
    -545
    -331
     402
    -497
    -291
     109
    -587
     115
     -30
     871
     216
    -313
     439
    -251
     526
    -776
     520
     205
     302
    -211
     369
     -39
     157
    -333
     375
     -38
     392
     363
    -481
    -643
    -512
    -469
    -546
    -422
     -37
    -370
     480
     161
     568
     221
     322
     285
    -484
    -355
     -44
     -86
     418
    -147
    -531
     173
     131
    1244
     697
     295
     536
    -124
    -877
     560
      64
     799
     504
     424
    -173
     440
    -197
     136
     -32
     163
    1174
     -72
    -201
     658
    -337
     -18
    -618
     160
     258
     285
      -2
     306
    -245
    -864
    -279
     401
     753
     460
    -279
     174
    -545
     301
     207
    -763
    -156
     819
   -1002
    -328
    -787
    -526
    -828
     185
    -468
      49
     315
    -161
     314
    -106
    -144
     171
     490
    -171
     824
    -623
   -1063
     113
   -1162
   -1450
     -81
      57
    -210
    -180
     227
    -239
      59
    -210
    -242
     877
     941
      90
     399
     628
    -793
   -1211
     593
      22
    -722
     346
     366
     947
    -109
    -105
    -570
   -1294
    -355
     569
    -541
     116
    -742
     725
     640
    -431
    -529
     484
     533
     457
      13
     156
     234
    -215
     978
    -467
    -370
      15
      41
    -542
    -640
    -367
    -185
     -12
    -651
    -354
    -238
    -534
     498
     258
    -175
     793
     580
     -69
     514
    -110
    -238
    -425
     669
     773
     537
     -69
     675
     -53
     106
     -16
    -218
     140
     130
    -509
      76
    1322
     248
     734
     145
    -193
    -103
    -711
    -389
     418
     286
     -88
    1387
     880
     -14
     -69
     335
    -266
     544
     120
     248
    -597
      77
     165
    -683
    -606
    -559
     367
     358
    -894
      61
    -812
      11
     199
    -985
     665
     -34
    -603
    1219
     959
     192
     -98
     498
     443
   -1213
    -458
    -722
    -260
     554
    -752
    -222
     337
   -1505
     744
   -1050
     -58
    -119
      69
     342
    -777
     614
     -17
      88
    -595
     -25
     174
      54
     237
    -613
   -1128
     -47
    -559
     -55
     181
    -724
    -896
    -483
    -437
    -113
    -143
     509
     -74
     369
    -134
    -655
     353
    -368
    -794
     238
     298
     229
    -375
      10
    -394
      57
    -229
     344
     -99
    -241
     101
    -645
    -110
    -588
    -267
     542
     116
    -223
     196
     144
    -204
    -631
     898
      25
     824
     -24
     619
     298
      -4
    -801
    -370
    -176
     492
     456
     137
     -38
     257
    -272
     515
    -362
    -739
     -64
    -748
     155
     627
    -702
    -843
    -122
     -43
     583
     160
     214
    -389
      -8
     530
     349
    -131
    -160
    1202
     191
    -311
    -217
      84
     682
    -139
      81
     850
     540
    -237
    -464
     621
     -13
     -56
    -688
   -1328
    -441
     710
    -247
    -428
    -177
     350
    -389
   -1195
    -363
     557
     668
     578
     234
      90
    -534
     356
    -383
     237
    -685
     -59
     629
    -155
     204
     -34
    -211
     128
    -251
     286
    -351
    -403
    -216
     488
     244
     457
    1087
    -180
    -274
     427
     -92
     295
     369
     414
     -62
     978
     -70
    -754
    -315
     396
     702
    -178
     865
      71
    -264
     511
    -175
    -606
   -1454
     370
     272
    -494
    -600
   -1115
    -419
    -289
     458
     -80
    1047
    -336
    -558
    -129
      91
      82
      83
     215
     290
    -166
    -538
      47
     571
    1084
     -72
    -681
    -808
    -353
    -647
    -168
    -684
     211
     817
     604
      74
     191
    -116
    -557
    -631
    -339
     117
    -869
    -195
      97
     205
     307
    1074
    -292
     278
    -806
     470
    -257
     386
    1377
    -415
    -169
     882
     715
     220
    -209
    -394
    -509
    -411
     140
     143
     833
      24
     265
    -347
      81
    -622
     361
    -738
      63
     516
     197
     296
    -242
   -1347
    -241
     198
    -770
    -410
     826
     -55
      36
    -753
     -24
     475
    -884
    -198
    -157
     192
     674
     858
     261
     774
    -308
    -128
    -565
    1119
    -934
     233
    -191
     225
    -791
    -894
     152
     986
     243
     317
    -365
     167
    -310
    -340
    -453
    -174
     431
    1116
     138
     -79
    -710
     404
     297
    -439
     425
     665
    -247
     -11
     748
    -133
     284
    -200
      -1
   -1016
    -520
     -25
    -368
    -949
     305
    -240
     376
    -491
   -1120
     756
    -205
     -31
    -336
    -183
     687
     549
    -358
     237
    -196
    -139
    -243
    -259
     872
     -80
     385
     103
     319
      51
    -197
     -52
    1056
      83
    -323
    -156
     887
    -599
     -76
    -393
    -804
     328
     314
     380
     416
    -244
     173
    -724
   -1083
     -86
     748
    -728
    -240
     823
    1064
     766
     339
    -215
     306
    -299
     557
     103
    -464
      55
     447
     796
    -712
    -375
     167
     403
     137
    -187
    1830
    -873
     863
     -79
    -617
    -201
     539
     443
    -972
     407
     214
     527
     843
   -1222
     646
    -360
    -378
    -440
     109
    -176
     184
    -390
     839
      86
    -563
     104
     -58
     539
    -342
     463
     251
     893
     -34
     684
    -107
     449
    -624
    -232
      21
     304
    -415
    -230
    -590
    1347
    -382
    -102
    -869
    -539
      23
    -416
     161
     547
    -203
     574
     577
     885
     306
      23
     997
     359
     -41
    -214
    -109
    -127
    -395
     -16
     299
     -52
    -517
    -305
     253
     379
     380
    -405
    -248
    -627
    -195
    -520
    -585
     368
    -995
    -135
     316
      -4
     112
     169
    1511
    -307
     297
    -586
     498
     367
     498
    -201
    -214
     445
     253
     779
     419
    1324
     744
    -673
    -747
    -239
    -643
    -141
     578
     615
    -330
     669
     295
     -69
     406
     690
    -157
     -12
      88
    -183
     240
     249
     637
      44
    -382
     -42
     -51
    -221
    1297
    -177
      30
    -327
      -4
    -185
      37
     129
    -147
     145
    1347
     604
     394
    -467
     343
     565
   -1136
     135
    1318
    -486
    -549
     674
    -769
    -231
     180
    -171
     -52
      49
    -255
      -8
    -556
   -1033
     544
    -978
    -265
     811
   -1131
      70
     498
     897
     -38
    -121
   -1019
     134
    -398
    -382
     163
     -80
    -306
    -613
      51
    -438
    -392
     194
     643
    -183
      80
    -239
       6
    -498
    -450
    -195
     700
    -386
    -235
     705
    -514
     294
    -411
     -30
     109
     325
     -91
    -334
    -110
     590
     957
     163
     560
    -415
     144
     575
      43
    -192
    -613
     875
     106
     391
     836
     -82
    -410
     -38
    -836
    -487
      77
     -90
     849
     386
      84
     218
     159
     131
     -19
    -450
     389
     122
    -564
    -361
    -146
    -458
     105
      45
    -519
     923
   -1002
    -233
     418
     838
    -526
    -305
     895
     175
    -476
     143
    -792
    -784
     293
    -919
    -191
     601
    -462
    1158
     582
    -813
     493
    -741
    -567
     961
     507
    1016
     627
     136
     770
    -851
     259
    -218
      30
     560
     802
    -246
    -474
    -107
     365
     -73
     -46
     368
    -342
     452
     343
    -122
     898
    -918
     732
     -14
    -635
     153
    -591
    1200
     314
    -950
    -376
      -4
    -234
     257
    -974
     512
    -804
    -551
    -379
    1275
    -218
     673
    -507
     -51
     788
    -264
     394
     410
     250
    -485
    -162
     302
    -187
    -205
     975
     361
     172
    -467
     275
    -841
     386
     325
      96
     781
    -397
     909
     -13
    -256
     819
    -939
    -581
     -35
     660
     271
     234
    -215
   -1586
    -809
      37
       1
     570
     264
     408
     203
    -177
     231
     317
    -203
     144
     445
    -153
    -412
     987
    -401
    1492
      71
    -407
    -309
    -435
     170
    -157
    -202
     -75
     371
     465
    -383
    -781
    -590
    -500
    -342
    -639
    -326
     117
     310
      25
     309
    -441
    -304
    -191
    -404
    -179
     -79
    -569
     916
     669
     685
     451
    -404
     204
      59
     249
     805
    -294
     538
     284
     255
     -75
    -653
    -214
    -450
    -180
     893
    -782
    -354
     475
    -620
     594
     340
     525
     822
     452
    -935
      39
     424
   -1452
    -353
     -67
     -28
     630
    -224
    -226
    -195
    -142
    -951
     403
       7
     134
     -14
    -321
      59
     977
     219
      -8
     738
     387
    -116
    -267
    -328
    -280
    -881
    -211
    -467
    1926
    -769
    -111
    -352
     -76
     145
     637
     730
    -374
      68
    -277
    -408
     641
     689
     -79
       5
    -365
     246
    -500
    -854
     547
     216
      26
     450
     -65
    -536
     639
   -1101
      64
    1139
    -689
       3
    -313
     838
     -29
     233
    -189
    -109
    1021
     433
     867
     -25
      49
     456
     257
    -362
    -447
     -41
     187
     151
     171
     910
     824
     629
     -40
     420
    -927
     251
    -520
    -641
    -283
     902
     790
     215
    1001
     330
    -324
      32
     -35
     -53
     665
      95
    -848
     954
     287
     769
     206
     120
     873
    -803
    -366
     243
    -810
     185
     287
    -103
    -164
    -510
    -263
     277
     191
    -530
     207
    -226
    -637
    -654
    -499
     254
    -749
    -511
     -73
   -1156
    -353
    1009
      93
     263
     708
   -1478
    -571
   -1023
     831
    -390
     -27
    -124
    -296
     -37
     456
    -104
     -94
    -688
     459
    1333
    -350
     305
    1097
     717
     245
     770
    -944
      42
     864
    -452
    -597
    -440
    -445
     127
    -231
     161
    -235
     309
    -256
     176
     240
    -670
     383
     146
     593
     529
     927
     297
     599
    -296
     655
     819
    -306
    -160
     937
     144
   -1169
    1208
    -312
     933
    -157
     282
     891
     -27
   -1172
     -18
      65
     120
     123
     127
     -78
    -334
    -767
     706
    -413
    -658
     420
    -236
     567
     677
   -1018
     405
     767
     450
     421
     306
     244
     654
     106
     710
    -483
     657
     -17
     809
    -609
    -211
    -501
      30
     294
    -794
    -641
    1013
     354
     195
    -866
    -566
     296
    -144
     554
     908
   -1268
     540
    -159
    -390
     551
    -620
     -19
     380
     802
     369
    -388
     934
     207
     185
     253
    -670
     242
     962
     563
    -167
    -292
    -999
     420
    -303
    -453
     353
     184
      15
     409
     349
    -476
    -651
     -94
     693
     183
    -477
    -150
   -1177
    -227
    -754
    -164
    -481
    -117
    -727
    -116
     -44
     -86
    -497
    -335
     403
     137
    -640
    -246
     172
      47
    1180
    -641
     563
    -385
     599
     710
     -21
     -77
     143
     915
    -537
     387
    -330
     138
    -272
    -364
    -923
     723
    -560
     434
    -220
     263
     226
    -612
     -71
    -584
    -366
      88
    -349
    -528
    -977
    -159
     715
     671
    -111
     226
    -107
    -331
     135
    -133
     349
     425
    -134
    -323
    -589
     216
     158
     245
     818
     482
    -288
     268
     318
     409
      -5
     439
      85
    -233
     550
    -615
    -654
     199
    -136
     142
      57
     977
    -722
    -613
     926
    -274
    -257
      52
     276
    -371
      34
    -810
     152
    -273
      -6
     -74
     425
     791
     698
    -333
     451
    -271
      43
    -848
    -119
    -237
     205
    -172
     237
     536
     475
     100
     250
    -397
    -392
    -760
     177
     -15
    -221
      33
    -370
    -705
     381
     116
    -148
     352
   -1003
     167
      -6
     -84
     279
     853
     366
     594
    -654
     195
      35
     -87
    -148
     253
     336
     254
     329
     131
    -206
    -170
     -28
    -514
    -130
     126
      54
    -166
      33
    -253
    -246
     -23
      68
    -138
       4
    -133
    -678
     960
    -176
     204
     152
     281
     107
     229
     191
     -65
    -723
    -529
    -121
     790
     420
     226
      56
     258
     105
     340
   -1021
    -295
     206
    -211
     136
     639
    -409
     625
     285
    -120
    -105
   -1078
     401
     739
     420
    -557
    -248
    -487
    -751
    -340
     559
      98
    -211
     567
    -336
     471
    -376
     114
     374
    -351
     560
     626
     331
    -245
     146
     707
      -8
    -722
     -47
    -486
     368
      19
    -773
    -108
     675
     382
     277
    -796
    -307
     533
     260
     -64
     297
     199
    -531
    -214
   -1079
     789
    -631
    -340
     231
    -400
      26
    -367
      68
     -32
     609
    -442
     585
     -98
     601
    -148
     833
     -28
      63
    -735
      76
    -453
     341
      36
    -265
     793
    -135
    -394
     -62
     105
    -375
    -536
    -711
     -59
    -426
    -168
     143
     532
     600
     -32
     320
    -913
     244
     132
    -178
     402
    -475
     255
    -196
    -914
     357
      46
    -628
    -102
      -6
     -74
     418
    -256
     579
     464
    -437
      20
     -15
    -401
     -49
    -104
    -688
    1161
     182
      28
     503
    -963
     932
   -1549
    -411
       0
    -935
    -372
     681
      50
     227
      53
     370
    -115
    -704
     375
    -388
    -429
    -799
    -121
     989
      43
    -579
    -228
     -11
     295
    -630
     105
    1479
    -110
       5
    -192
    -505
     296
     240
    -114
     191
    -247
    -267
     119
    -923
     751
     348
    -167
    -401
     163
    1094
     166
    -600
     846
    -383
    -439
    -129
    -176
    -161
    -339
    -676
     234
     157
    -237
     444
    1285
     -60
    -605
     146
     753
     797
     191
     -88
   -1016
    1004
      55
    -206
      93
     617
     -35
     179
     618
    -527
    -271
     -20
     380
    -145
    -638
     612
    -359
    -241
     602
     486
     117
      -7
    -862
    -391
     -67
      13
     135
     -28
     -94
       8
    -477
     -74
    -489
     219
      87
    -657
    -276
     543
    -487
     876
     320
    -659
     810
    -995
     454
     241
     227
     968
    -412
     194
     -24
    -304
    -860
     568
     235
     267
     540
    -124
     179
     374
     115
     712
    -640
     178
    -511
    -623
    -424
     353
    -614
     569
     122
    -416
     553
    -288
    -190
     159
     -42
     839
    -273
     723
     224
     268
    -174
     593
     103
      66
    -262
     470
    -682
    -396
     332
     293
    -109
    -348
    -773
    1823
    -385
    -106
    -376
      99
     -73
    -874
    -781
    -292
     765
    -227
     286
     340
     601
     413
     310
     283
     113
    1171
     293
    -125
    -179
     674
     401
    -273
    -100
    -460
    -207
      82
    -319
    -289
    -529
     187
    -101
    -728
     235
     428
    -685
    -489
    -358
   -1477
      82
     346
     635
     902
    -404
    -690
    -339
     648
     211
    -330
    -783
     425
    -131
    -563
     190
    -219
     229
    -426
     558
    -409
      58
    -283
     420
    -219
     668
    -525
     678
     133
     184
    -527
     158
     893
     471
    -198
     359
    -325
     -89
     552
      22
     434
    -198
    -270
     660
    -260
      -4
     238
    -157
    -460
    -454
    -765
     -92
    -237
    -221
      66
      99
     206
   -1208
    -449
     117
     806
     529
      43
    -430
     506
     127
     547
     -14
    -200
     138
    -144
    1077
    -102
    -251
    -601
      43
    -865
     744
     558
     -59
    -497
     639
    -411
      56
     102
    -301
    -231
     417
     116
     595
     156
    -921
    -638
     -37
     604
     370
    -486
     -14
    -541
    -479
     196
    -225
    -390
    -664
    1194
    -181
     376
     210
     782
     484
      48
    -479
     736
     402
    -769
    -638
     303
    -127
    -739
     220
    -411
    -386
    -219
    -958
     -54
    -540
     249
     124
      72
      83
     -57
     -94
    -326
     834
     646
     684
     218
    -487
    -279
     -48
      83
     174
    -401
     155
    -316
    -130
     533
     235
    -127
    -939
    -228
    -338
    -226
     247
     424
   -1157
     871
     361
    -836
     243
     501
     563
      93
     103
     427
    1548
    -152
     292
   -1095
     457
     238
    -123
     522
     -73
    1091
     -29
      26
    -692
    -251
     307
    -692
    -164
     365
     -27
    -773
     193
    -500
    -373
    -438
      57
     149
    -863
    -711
    -169
    -706
     954
     486
     -84
    -473
      10
     540
     125
     293
     -36
     237
    -258
   -1303
      -3
    -833
    1461
     417
     187
    -197
     675
      51
     786
    -119
    -180
     328
     481
    -166
     582
      12
    -117
    -214
     438
     579
     542
     -20
    -126
     550
    -186
    -356
    -496
     606
     610
      -5
    -146
     300
    -298
    -186
     -65
    -225
    -353
     681
     786
   -1077
     200
    -177
    -832
    -112
    -517
      30
      83
     248
     939
    -609
     148
    1100
     946
    -103
    -440
     823
     -25
    -132
    -124
    -350
       6
    -604
    -544
    -352
     388
    -213
       2
     285
    -730
    -205
     278
     327
    -537
     -10
     218
     869
     293
     353
     104
   -1322
    -380
    1217
     -74
     788
     920
     346
     418
    1171
     254
     267
    -192
    -213
    -440
    -140
     845
    -330
     673
    -422
    -400
     -20
     705
    -579
   -1228
    -239
     -94
    -650
    -256
    -357
     395
     124
     570
    -441
      24
    -678
    -148
     -44
    -287
     395
     397
     199
     394
     233
      45
     316
     125
     643
     559
    -293
    -389
    -124
    -231
    -579
    -522
     972
     668
     262
    -527
     152
    -490
     -37
     637
    -499
     208
     315
     117
    -560
     127
     302
     400
    -377
    -304
    -183
     716
    -116
     999
     470
    -257
    -287
     342
     766
    -756
     427
    -636
      36
     387
    -437
   -1160
     421
   -1020
     397
    -348
     -77
    -425
     536
    -732
     -45
    1375
    -239
    -201
     776
     840
    -613
      46
     267
    -186
    -282
    -808
     175
     567
     184
     167
    1023
    -271
    -546
     -12
    -718
    -257
     799
    -379
   -1122
    -569
    -707
     141
      -8
      -8
     317
     728
    -422
     524
     269
    -301
     354
     787
     923
    -506
    -694
    -250
    -314
    -371
    -426
    -271
    1008
     195
    -495
     542
     393
     285
      49
    -222
    -250
    -464
    -396
   -1104
     325
    -380
      80
    -347
      44
     371
     166
     -92
    -919
     -69
     108
    -400
    -629
      55
     948
    -261
    1085
     209
    -115
    -134
    -179
      51
    -689
    -425
    -642
     -67
     -37
     217
    -140
    -174
    -971
     679
   -1027
    1085
    -330
    -570
     282
     658
     490
     233
     -24
    -377
     -46
     -17
      30
     428
    -299
     551
      75
    -678
     317
     473
    -707
     -85
     437
    -360
      -8
    -321
    -590
     -69
    -850
    -211
     -11
     -72
     168
    -388
     670
     106
     802
   -1072
    -475
     108
    -548
     423
   -1250
    -421
     545
    -582
     176
     513
     808
    -182
    1134
    -239
     804
    -867
    -604
    -774
   -1147
     265
     217
     151
     110
    -979
     603
    -449
     205
     274
     102
     364
      63
     241
    -401
    -609
    -232
    -490
     219
    -171
     101
     221
     295
      58
     -87
    -264
    -823
     -35
    -244
     209
     310
    -262
    -566
     233
    -116
     685
     468
     -52
    -848
     123
    -341
    -219
    -286
    -457
    -653
     -14
    -117
     762
    -308
    -389
      92
     428
     650
    -256
    -158
     152
     -12
    -284
     332
      62
     405
    -104
     375
     361
    -125
    -656
     224
     -35
     595
    -127
     194
     -31
    -290
     -12
     230
    -135
    -262
     326
    -453
    -690
      55
    -583
    -764
      52
     278
    -295
     218
    -678
       1
    -580
    -472
    -461
   -1150
     363
    -873
     -15
     163
    -459
     -18
    1083
     508
    -216
    -362
    -140
    -480
     254
    -180
   -1238
     682
      93
     429
    -132
    -264
    -290
   -1200
     280
    1197
      48
     287
     590
     154
     534
     680
    -559
     285
     574
      28
     163
     440
     573
      59
     290
    -827
     300
    -783
     149
      24
    -288
     171
     458
     102
    -302
    -587
     193
    -607
    -453
      17
    -945
     -77
    -944
     890
      81
     118
      40
     697
      22
     594
     421
   -1025
     -71
    -322
     843
    -648
     236
    -224
    -465
      90
    -713
    -378
     804
    -255
    -227
    -277
     667
    1033
    -551
    -273
    1156
    -168
    -909
     180
    -452
   -1052
      65
     265
    -514
    -878
   -1049
     661
     317
     488
    -534
     371
    -581
    -522
    -157
     -43
    -530
     224
      17
      21
     877
    -747
     347
      75
    -369
    -462
    -911
    -580
   -1033
    -149
     141
     151
    -348
    -103
    -188
     477
    -103
     -93
     130
     176
   -1724
    -920
       1
     477
    -357
     121
    -741
   -1125
      50
     402
    -342
    -105
    -230
     174
     167
    -510
    1413
     -93
    -252
    -470
     396
     -37
      16
     843
    -169
    -476
    -293
    -634
    -859
     403
     632
     174
     931
    -789
    -673
     449
     972
      74
      85
     581
     240
    -221
    -311
     212
    -261
    -709
      88
     252
     293
     655
    -138
     270
    -518
    1336
     242
    -241
    -270
     345
    -455
     -82
    -317
     -62
     453
     -64
     202
    -603
     648
     161
     618
    -204
     486
      19
     632
     236
     326
     715
     -86
     226
    -312
      91
   -1552
    -470
      73
    -621
    -275
    -537
     148
      80
     155
     -42
    -507
     -45
    -851
    -343
     191
    -794
     -78
     948
     569
      45
     -98
    -527
     -25
      69
    -182
    -129
    -355
     299
     509
    -938
     135
     321
    -693
      11
    -251
      15
     743
     498
    1070
     481
     -93
    1029
    -250
    -296
    -380
     988
     -43
    -213
     667
    -743
     316
     -35
    -362
    -437
      38
     501
    -189
    -446
     545
      48
     761
     265
     210
      20
    -116
     -64
    -847
    -237
   -1134
     265
    -195
   -1554
    -384
     704
    1055
     -98
     472
     -24
     553
    -309
      41
    -208
     391
      57
    -235
    -479
    -880
      33
     551
    1126
     254
    -398
      12
     261
    -535
      76
    -286
    -180
      42
    -117
    -408
    -588
    -313
    -447
     318
    -199
     351
     342
    -168
   -1023
     399
     102
      96
    1018
    -653
     829
    -516
    -654
    -576
     345
    -439
     374
      52
    -402
     369
     499
     686
    -905
    -396
      47
    -609
     631
     -42
    -246
      56
    -327
     353
    -344
    -150
     278
    -281
    -476
    -182
    -248
    -132
     121
    -376
     367
     351
    -187
     165
     -88
     268
    -181
     193
     114
     248
    -346
    -744
      81
     122
    -832
     389
     573
    -265
    -479
    -282
    -480
    -256
     103
     -36
     626
    -355
    -643
    -133
     538
     579
    -682
    -475
     581
     462
    -800
    -902
     462
    -199
    -708
       4
     513
     709
   -1070
     695
       9
    -430
     143
     232
    -208
     466
      32
     541
     543
      61
     862
     227
    -324
     211
    -236
      63
    -166
      82
     697
     718
     470
     159
    -434
     -65
    -112
     182
    -111
     137
     587
     882
     268
    -549
    -548
    -114
     291
     261
     188
    -582
    -603
     597
       8
     -49
    -657
     347
      17
     -84
     656
    -285
    -591
     -28
    1522
      48
    -437
    -363
     133
     415
    -607
     292
    -172
     388
     116
     146
     730
      29
    -752
     874
     183
     221
     294
      37
    -854
     119
    -452
     561
    -451
     705
    -130
    -899
      11
     708
     300
    -422
     293
   -1334
    1216
     526
    1079
    -730
     262
     454
    -419
    -268
   -1044
     378
    -710
     691
     140
    -498
     310
     -44
     206
     473
     494
     225
     111
     710
     977
     262
    1154
    -612
    -692
     759
      24
    -583
     -84
    -186
    -172
     210
      76
    -505
    -349
     290
     971
     545
    -304
      -6
     240
    -552
    -116
    -214
     177
     161
     367
    -304
     -73
    -259
     190
     199
    -158
    1094
    -800
    -760
    -774
      57
    -349
    -589
     147
    -479
    -401
       1
      62
    -359
    -700
    -675
     679
    -349
       8
    -389
     396
      94
     624
     547
     516
     412
    -759
    -209
    -244
     461
     -78
    -416
     387
    -502
    -188
    -639
     379
    -173
    -317
    -161
    -276
     -62
     -75
     955
     634
     -56
     -37
    -190
      -7
     579
    -397
      46
    -185
    -245
     541
     556
     357
    -323
     439
      43
     -30
    -198
    -690
    -258
    -256
     764
   -1335
    -652
     331
    -975
     868
      70
     480
      17
     967
    -213
    -135
     135
     427
     682
     539
    -488
     277
     -22
     -93
     483
       8
     228
     434
     186
    -710
     413
    -259
    -123
     273
    -545
    -477
     216
     130
    -524
     560
     167
     433
     155
     227
      34
    -414
     409
     992
     -34
     401
    -605
     -13
     343
     -17
     -18
    -456
    -691
     346
    -309
    -950
    -160
      99
     847
     149
    -540
    -242
   -1138
     -34
     517
     615
    -381
    -224
     551
     414
     166
     496
     213
     142
     713
    -786
   -1043
     335
     125
    -125
     138
    -753
     349
    -177
     622
     262
     199
    -455
    -231
    -823
    -570
     318
    -568
     421
     687
     463
    -734
     818
    -339
    -770
    -415
     149
     252
     331
    -118
     184
    -102
     212
     -65
    -261
     -49
     195
     873
     174
    -607
      67
     191
     348
    -336
    -408
     388
    -547
     -77
     139
     466
     182
    -627
    -591
     284
    -312
     187
     398
     344
     666
    -643
     832
    -467
     -11
      83
     788
     230
     -41
    -797
    -242
     634
     103
    -767
     265
     319
     249
   -1081
      -8
     193
    -525
    -368
    -406
    -979
     -55
     625
    -220
    -195
     366
     820
     600
    -711
   -1022
     387
      35
    -522
     532
     206
    -710
     561
     436
    -162
     962
    -763
     -99
      60
     122
    -892
   -1017
    -610
      55
      51
     421
     826
    -623
     -23
     590
    -151
    -399
    -441
     328
     600
    -824
     109
     184
     321
    -338
    1297
      42
     105
    -609
       8
     548
     169
    -539
      22
     687
   -1018
    -116
      81
    -312
     441
     -58
     772
      22
     604
    -462
      41
     217
    -600
    -596
    -792
    2018
     -17
    -220
     342
     -16
     112
    -603
    -116
    -461
      79
    -219
    -364
    -209
     498
     308
    -247
     213
    -195
    -114
    -286
    -123
    -739
    -416
    -479
    -623
     406
      -5
    -955
    -402
    -414
     587
     266
     642
    -529
     -57
    -576
     548
    -208
     331
     344
    -239
     387
     -66
    -111
    -593
    -841
     446
    -360
   -1325
    -179
    -342
    -240
    -166
     -89
    -951
    1119
    -874
      37
      54
    -850
    -559
    -175
     -81
    1001
     366
     977
    -705
     -89
    -569
     -61
    -373
     -81
    -219
      66
     276
     501
    -175
     564
    -545
    -161
     214
     721
    -274
    -412
     551
     303
     173
     366
     787
    -135
     -51
    -261
      -4
    -331
    -387
    -324
    -422
     908
     331
    -215
    -448
    -120
     526
    -580
    -328
     580
     253
    -917
    -679
    -133
    -282
    -683
      -6
     -13
     109
     399
    -555
    -477
     487
      15
    -347
    -545
     319
    -117
      38
    -453
     848
     509
      64
     166
     339
     597
    -741
    -756
    -325
      39
      61
    -408
    -747
     373
    -194
      27
     184
     706
    -984
     -46
     -30
    -164
     -12
     616
    -754
    -977
     196
   -1034
    -142
    -403
    1045
     148
     -27
     226
    -582
    -241
    -404
     294
    -405
    -149
    -748
     623
     526
    -808
    -185
    -251
     111
     183
    -597
     -86
    -298
     479
    -137
    -135
   -1016
     379
      -6
    -294
     222
     469
     807
     530
    -280
     457
     -86
    -877
    -246
    -685
    1025
    1359
     338
    -675
     218
    -567
     470
     298
    -477
    -568
    -383
      54
     628
    1050
    -183
    -469
    -292
     193
     -45
   -1152
      63
      66
     669
     -36
    1445
     296
      42
      45
     177
     386
    -436
     -57
      39
    1375
    -833
      78
      95
    -734
      21
    -661
    -253
     472
    -260
      62
     672
     -32
     314
     224
     -34
     272
     221
    -169
     -58
    -695
     221
   -1252
     207
    -396
       6
     -48
     555
      83
     234
     -57
    -239
      96
     870
     872
      87
      34
     101
    -901
    -632
     111
      55
     319
    -653
    -885
     256
    -269
    -107
    -761
    -131
    -453
     985
     322
     -38
    -745
     385
     486
     975
     803
    -846
    -387
     557
     -72
     767
    -388
    -201
     196
     130
     111
    -380
    -801
    -270
     712
     176
     163
    -528
      19
    -373
    -662
     411
     652
    -681
     128
    -919
     361
      33
      65
     186
     235
     435
     190
   -1119
    -305
    -360
      36
     698
      71
     271
    -888
     409
    -573
     349
     495
     -35
    1071
      36
    -389
    -292
    -784
    -226
     574
    -551
     257
    -747
    -222
    -252
     171
      60
      22
   -1054
     768
    -703
     319
     930
    -472
     342
     451
     536
     301
     440
     677
    -138
    -934
    -251
      40
     695
      53
     934
    -788
     293
     596
     985
    -757
    -317
    -529
     736
    -279
     631
    -599
     272
    -579
     186
    -307
   -1071
     -93
    -346
      90
    -380
     235
    -274
    -704
     683
   -1486
      46
    -935
    -424
     262
     216
     203
      37
     780
     153
      13
    -128
      69
     -18
      67
     690
     417
   -1780
     186
    -632
     147
     219
     501
      79
    -610
     304
     529
     671
     -95
       6
     211
     473
     537
     613
    -604
     514
     171
     319
   -1255
     282
     125
    -108
    -257
     -79
     153
    -430
    -669
     682
    -383
    -334
    -594
       4
    -137
     779
    -204
    -369
    -946
     -72
     323
     329
     -39
    -213
     136
     126
    -471
    -306
     162
    -315
    -213
    -159
      76
     269
      84
     714
     564
     728
    -303
     783
     627
    -504
    -466
     -17
    -632
     460
    -345
    -853
    -153
      30
    -882
      62
     201
    -557
     -60
      -2
     149
     822
     343
     -30
    -543
    -338
     193
     348
     619
    -195
      94
     476
     528
     393
     508
    -136
     337
     125
    -399
    -144
     480
    -779
    -252
      83
    -458
    -185
       3
    -375
     403
     173
    -854
     604
     789
     518
     155
    1648
    -252
     315
     251
     484
     409
     288
    -363
     150
    -302
     483
    -630
    -232
    -336
    -200
    -119
     -63
     -88
     750
     184
     604
    -259
     132
     -76
     456
     370
     314
    -326
    -877
    -334
     490
     998
    -502
     333
     994
   -1144
     202
      78
    -734
     392
     180
     -85
    -140
    -424
    -275
     462
     -15
    -154
    -350
     127
     757
    -263
    -535
     120
      41
    -262
    -828
    -106
     118
    -694
      40
     664
     235
     374
     496
     450
     461
    -614
     409
    1028
     514
    -266
     465
    -478
     799
    -940
     156
    -444
     268
     -88
    -147
    -725
    -128
     636
     377
    -129
    -111
     312
     413
     455
    -160
    -893
     651
     -28
     493
     603
     326
    -331
    -336
     326
     284
    -525
    -583
    -704
   -1285
    -347
    -996
     348
    -208
    -115
    -850
     540
     695
     718
    -531
    -364
     403
    -126
     397
     290
    -527
     503
      65
    -373
     354
    -522
      76
    -362
     414
     195
    -627
    -595
     379
    1357
      96
     504
    1062
    -225
      -1
     -99
     357
    1023
     307
    -234
    -128
     403
     464
    -182
    -254
    -287
      83
     246
     822
     -76
     -91
     914
    -622
     -54
    -714
    -306
    -673
     396
    -749
    -183
    -473
    -556
     909
    -609
    -131
    -255
     251
    -569
    -141
     765
    -371
     495
    -160
     166
     218
    -998
      87
     -89
    -673
     165
     531
    -513
     521
    -357
    -631
     367
     284
     519
     -73
    -181
     521
    -578
    -455
     -78
    -186
     -34
    -576
      -9
     600
    -454
    -779
    -330
      31
      46
     492
     167
     215
     487
     -22
    -444
    -371
      49
     122
     267
    -328
    -406
    -283
     163
     108
     422
    -318
    -704
      68
    -523
     212
     247
    -436
     -53
      -5
    -252
     112
     -19
    -116
     378
    -285
     373
     -99
      20
       7
     138
     910
    -256
     865
    -462
    -692
     104
     193
      28
     148
     404
     731
    -523
     903
    -431
    -248
      56
    -732
    -438
    -491
    -630
    -475
    -516
    -251
    -184
    -335
    -954
     896
    -824
     602
     656
    -240
    -607
     700
     285
    -541
      43
    -830
     943
     332
    -695
     808
    -869
    -578
     283
     436
      74
    1061
    -190
    -305
     202
    -622
    -159
     231
    -215
       5
    -347
     643
     -49
     844
    -388
    -268
    -114
     305
    -199
    -485
    -685
     153
    -628
     426
     461
     419
     268
    -157
     356
    -118
     222
     680
     333
     851
    -358
    -825
    -143
     576
     684
     448
    -677
    -969
      92
     441
    -311
     710
     -83
    -635
     140
    -526
    -245
    -385
      88
     465
     -78
     157
    -539
     173
     304
     389
     136
    -766
     664
     -98
     503
     212
    -941
     120
     835
    -510
     104
     215
    -144
    -579
     -74
     525
     219
    -177
     427
     238
     497
     355
     -41
     155
     372
     -99
    -409
     415
    -267
    -217
     187
   -1004
     589
     -67
     326
    -191
    -596
     112
    -321
    -676
    -131
     852
    -503
    -409
    -394
     292
     428
     -62
    -578
    -684
     779
    -706
    -611
    -414
     -93
     247
    -291
     309
     120
    -315
    -780
      97
      21
     257
    -408
     302
     652
     110
     695
      87
     739
    -751
     134
    -191
     211
    -629
    -639
    -236
    -601
     -32
    -278
     132
    -331
    -451
    -162
     111
     554
    -110
    -227
     130
    -177
    -704
    -343
     306
   -1102
      62
     489
     361
     188
     335
    -287
    -152
     115
    -230
     532
    -291
    -144
     431
     687
     -83
     582
    -496
    -187
     -52
    -119
    -446
    -697
    -142
     748
     533
     111
     471
     -83
     130
     -53
     124
    -401
     323
    -815
    -545
     304
      -7
     -27
    -742
    -433
     560
     -63
   -1148
     -30
     510
     658
      13
     -33
    -353
     353
    -558
    -678
    -260
     465
    -440
     132
    -407
     888
     253
    -603
     544
    -670
    -793
     298
    -260
    -511
     544
    -619
    1238
     -59
    -283
    1029
     389
    -355
     489
    -179
     355
     526
      -5
     -13
     369
     -68
     481
    -523
    -106
     365
     390
    -418
    -167
     136
     168
     456
     390
    -709
    -240
     -17
    -240
    -509
    -257
    -614
    -711
    -335
     466
    -170
     671
      66
     149
     455
    -557
     560
      -3
    -214
      20
     257
      42
    -242
     590
    -547
      49
    -696
     116
      53
     -63
     402
    -487
    -818
     677
    1650
    -242
     164
     279
     388
    -391
    -256
     154
    -371
     381
     602
     773
    -548
     701
    -356
    -480
     262
    -205
    -369
     180
    -370
       3
      69
    -101
      33
     116
    -178
     703
    -313
     635
    -161
    -296
     252
   -1591
    -396
     792
     204
     284
    -586
    -260
    -234
    -456
     -13
    -158
    -654
    -814
    -524
    -649
    -356
    -676
    -103
    -211
    -222
     218
     -83
    -134
    -969
     -24
    1103
     264
     352
    -679
     154
    -369
     237
    -735
     604
    -617
    -287
     709
     307
    -582
     800
    -470
     285
     276
    1188
     555
     -23
    -151
   -1445
     498
    -782
    -159
     466
     181
     135
    -290
    -373
    -106
     427
    -334
      77
    -206
    -422
    -473
       6
     226
    -758
    -372
     314
    -345
     242
     414
    -519
     331
     -62
     177
    -544
     156
    -258
     136
    -390
    -732
    -129
    -397
     172
    -234
     438
     107
    -229
      78
     145
     369
       6
   -1512
     390
     398
     122
    -299
    -154
    -198
     224
    -157
    -431
     -95
    -376
    -133
    -766
      75
    -355
     929
     596
     282
    -408
    -158
    -262
     507
     720
     335
     434
     887
     125
    -517
    -173
      80
    -954
     -88
     291
      -7
    -118
    -151
     586
     261
     -89
    -415
    1308
    -459
     279
     124
    -142
     247
    -769
     -61
    -201
     158
     578
     507
    -305
     527
    -723
    -201
     156
    -821
    -983
    -944
    -694
    -242
     859
      74
    -408
     302
     149
     574
    -412
    -544
     378
   -1332
      70
    -702
    -791
     597
     475
    -518
    -775
    -801
     274
    -926
    -710
     172
     -56
     336
    -386
      64
     -48
     871
    -223
    -429
      78
     -36
    -610
     -96
       3
     686
    -633
    -620
   -1020
     463
     328
    -721
    -497
    -295
    -344
     223
      55
      43
     492
    -591
     259
     950
     213
     458
     536
     693
    -579
     -75
    -416
    -311
    -901
     248
      80
    1599
     305
       1
   -1122
     296
    -729
      69
     343
     891
     132
    -761
    -312
     653
      50
     140
     315
    -494
    -293
    -303
     698
     -31
    -496
    -155
     458
     171
     573
    -189
   -1187
    -433
      41
    -284
     550
    -779
     118
    -124
   -1337
     962
    -524
     161
     393
    -263
     532
     376
    -464
     396
    -122
    -918
     299
     932
     248
    -207
    -569
      33
    -364
    -489
    -301
    -847
     -97
     130
      93
     131
    -507
    -600
    -635
    -162
    -367
      65
    1199
    -488
     138
    -771
    -232
     265
   -1056
     507
     580
     237
    -393
     664
      66
    -304
    -664
    -156
     127
     490
    -315
     212
    -529
    -593
     578
    -725
     446
     610
    -233
    -296
    -662
    -323
     384
     413
     -73
    -713
    -213
    -241
    -344
    -273
     914
      84
    -251
    1006
     110
    1051
     612
   -1198
    -858
    -903
    -514
      88
     139
     550
    -358
     524
      78
     -47
     124
     551
    -164
    -404
    -189
     720
     357
    -537
     203
    -462
     773
    -998
    -809
     410
    -268
     198
    -269
      77
   -1042
    -379
      36
    -738
    -109
    -142
    -315
      23
       1
    -404
     -26
     515
     457
    -595
     690
     266
     865
    -134
     279
    1106
    -108
     175
     835
     411
      89
    1018
     373
   -1070
     -81
    -378
    -523
    -335
    -195
     614
    -770
    -466
   -1109
     785
    -841
    -401
     920
     103
     871
      -7
    -165
    -251
    -887
     -47
     799
     487
     356
    -706
     622
     667
     605
    -474
     440
     924
     913
     147
    -118
    -630
      60
     -72
     238
    -181
      77
     455
     384
     864
     439
     358
      44
    -372
     121
    -902
    -396
     477
    -304
     446
     367
     200
    -160
     364
      71
    -118
     621
     658
    1330
     517
     131
   -1268
    -569
    -458
    -364
     381
     157
     236
      68
     -66
     204
    -137
   -1013
    -483
     634
    -836
     820
    -166
    -321
     113
    -189
     596
    -590
   -1047
     375
    -496
     714
     187
    -142
     240
      25
     206
     178
     129
    -532
     261
    -109
    -528
     581
     994
     654
     236
    -158
     122
      37
     218
    -129
    -474
     136
    -426
    -235
     530
    -272
     153
    -118
    -342
       6
     -74
    -354
    -299
     712
     339
     330
    -191
    -130
    -823
     224
    -552
     559
      87
     -95
      -8
     132
    -408
    -228
     480
   -1092
     429
     528
     228
     371
     226
     504
     -12
    -524
    -165
     544
     269
    -295
     690
      60
    -747
     217
     594
     767
     -56
    -396
    -685
     148
     286
     391
    -194
    -168
    -274
      71
    -228
     336
     -54
    -365
     129
     343
     361
     758
     495
    -138
     135
     289
    -595
     496
    -312
     796
     834
    -181
    -617
    -304
    -193
     336
     123
     300
     765
     -30
     -49
    -252
    -307
     196
     315
    -183
     -71
    -165
       0
    -335
    -141
     543
   -1367
    -206
    -769
     266
     533
     595
     185
     444
      69
     642
   -1280
    -904
    -291
     232
     519
     682
    -918
     622
     929
      22
    -690
    1514
    -426
     282
    -179
      67
     934
    -362
     550
     843
     382
     358
     623
    -185
    -116
    -252
     526
     430
     437
    -766
    -322
    -384
    -797
    -125
    -140
     368
     470
    -472
     119
    -191
     188
     697
    -633
       3
     258
    -848
     552
     159
    1212
     423
     397
     773
    -154
     588
     -71
     294
      76
    -143
    -498
       0
      57
      23
      13
    -108
     289
     373
     424
     -11
    -256
     803
     -84
    -212
    -379
     -61
      30
    -196
     -45
    -617
    -329
    -565
      18
     455
    -284
    -447
    -525
     275
     118
      71
     562
    -754
     682
    -794
     518
     117
    -265
     331
     450
    -123
     439
     841
     549
     700
    -436
    -561
    -903
     486
    -400
    -441
    -588
    -111
    -258
     111
    -526
    -154
      75
     808
     612
    -162
     779
     500
    -419
    -296
    -139
     716
    -135
     645
     -49
    1039
     819
    -946
     438
    -253
    -810
    -347
     605
    -241
     673
     157
     277
    -663
    -505
    -137
    -131
     -99
     557
    -378
     321
    -556
    -549
     107
     974
     446
   -1050
    -336
    -393
    -624
     653
      10
    -779
     155
    -146
    -508
     238
    -454
     -13
    -367
    -874
    -290
    -100
     209
     322
    -251
     102
    -200
      58
    -694
     279
     -58
     -83
     369
    -577
     389
    -533
     154
    -113
    -232
     327
     505
     263
     101
     -70
    -928
    -602
     534
     -56
     -96
       0
      90
     -77
     372
    -195
    -618
     303
     786
    -256
     468
     -88
       3
     202
    -258
     287
    -278
    -170
     123
     905
      23
    -467
     617
     -56
     398
    -194
    -176
    -510
     396
     226
    -552
    -328
     252
    -432
     318
    -837
     408
    -238
    -203
     520
    -393
    -553
     762
    -426
     292
     309
     155
     224
    -277
     467
     406
     184
    -992
    -312
    -285
     666
     514
    -185
     767
     109
     331
   -1098
    -299
    -358
     -51
     175
      52
    -485
     865
     363
     253
     633
    -127
      -8
     769
     663
    -750
    1052
     170
    -246
    -117
    -250
    -294
     525
     931
     632
     299
     425
    -425
     808
     834
    -666
    -365
     784
     -56
    -148
   -1129
       4
    -243
    -255
    -752
     266
    1427
    -268
     -27
     211
    -350
     290
      22
    -283
     -20
     350
    -458
      77
      44
    -402
     635
    -620
     381
    -441
     -97
     554
     148
    -920
    -403
    -448
    -458
     216
     103
    -661
    1678
      62
    -932
     -91
    -298
    -405
    -429
     647
     183
      -3
     -58
      26
    -204
    -514
    -923
      78
    -212
    -443
    -140
     215
       3
     360
     303
     392
      97
    -380
    1077
     849
    -608
      97
    -897
     591
      32
    -486
   -1451
   -1123
    1063
    -898
     379
    -357
     174
     556
     307
     570
     179
    -224
    1032
     574
    -638
    -575
     388
     188
     131
     116
    -314
     158
    1008
     -85
    -617
   -1182
     373
      49
     159
      22
    -669
     581
    1033
     147
     208
      64
     271
    -161
    -508
     239
     -83
      54
    -666
     436
      90
    -276
    -700
     265
      49
     294
     127
     778
    -165
    -171
      46
     764
    -149
      49
     138
     -31
     -37
    -333
    -397
    -203
     -13
     234
    -679
     808
    -112
     -79
     632
    -153
     296
    -302
    -790
      80
    -160
     477
    -718
     472
    -245
     343
     313
     128
      26
    -396
     362
     135
     705
    -208
     517
    1106
    -196
    -226
     -36
     -43
    -333
     274
     -41
     152
    -175
    1344
     403
     323
     280
    -329
     286
    -585
     995
     412
   -1048
     208
    -156
     237
      31
     354
       4
    -423
       6
     507
     -46
    -261
     116
    -443
    -209
    -235
    -253
    1263
    1073
    -533
       7
    -355
    1010
    1036
      59
    -439
    -108
     602
     309
    -675
     131
     293
     445
    -481
    -332
    -785
     171
     190
     570
   -1327
    -145
     861
      23
     -98
     -69
    -111
      83
      67
    -514
     311
     131
     222
    -529
     627
    -222
     175
     764
     370
    -883
      10
     121
       6
    -513
     249
    -149
     -81
     495
    -238
    -272
    -356
     125
    -131
   -1071
    -343
     215
     -51
     -14
    1154
    -729
     124
    -663
    -511
     -26
    -591
      -9
     223
     344
     814
    -223
     377
    -603
     411
     -17
     -48
    -115
    -118
     406
    -382
     282
     233
    -150
    -739
     119
     898
     202
    -435
    -504
    -231
     351
     512
     -98
     437
     970
      49
     238
     970
    -963
    -164
     801
     113
     458
    -587
     804
     537
     498
    -243
     119
     -18
     710
    -569
     -37
    -834
     144
     294
    -289
    -189
     626
    -107
    -561
    -285
    -319
     259
     -97
     489
     -78
     -68
     207
     -84
    -175
     -88
     654
       3
   -1030
    -554
      42
     712
   -1120
    -489
    -923
     -13
    -149
     435
    -923
     203
     156
     734
     132
     131
     497
      26
    -438
     -38
     -79
   -1001
    -636
     162
    -118
    -627
     146
     240
     461
      92
     353
     603
   -1130
     582
    -445
     107
     479
    -358
     214
     243
    -169
    -267
    -592
     553
      36
     110
    -159
     787
    -772
    -687
     608
    -724
    -863
     402
     291
     -45
    -354
    -470
    -364
     -26
     269
    -282
    -803
      13
    -368
     156
   -1102
    -408
     245
    -484
     715
     373
    -414
      56
     -18
    -667
      84
     205
     627
     491
    -857
     272
     572
    -233
    -396
     201
    -126
    -218
    -166
    -225
   -1053
    -542
     221
      10
     389
   -1117
     854
    -542
     255
    -156
    -127
     659
      77
     -67
   -1144
    -134
    -641
    -166
    -523
     187
    -123
    -660
    -222
     165
    -151
    -484
     267
     198
    -391
     -84
    -255
    -467
    -418
   -1011
     194
    1433
     157
     358
     726
    -586
    -304
    -982
     378
    -301
     -28
   -1088
     724
     391
    -244
    1435
    -685
    -657
     380
     447
    -276
    -165
    -222
    -291
    -176
    -112
     350
     475
     121
      50
    -348
    -705
     -90
    -459
    -714
     643
     207
     922
     593
    -379
    -674
    -574
    -379
    -785
      30
    -555
    -685
     155
     215
      72
     490
     179
      95
    -579
    -635
    -219
     283
      64
     219
      -6
     593
    -703
    1525
      45
    -451
    -267
   -1483
     453
     229
     166
     934
     385
     966
     258
     485
     716
     473
    -144
      76
    -308
    -365
    -636
    -151
      58
    -829
      84
      84
      86
     274
    -758
    -756
     294
    -785
     -28
     165
    -300
    -277
     813
    -599
     552
     522
    -597
    -686
     309
    -471
     206
     -94
     571
     543
      60
     641
    -312
     505
    -882
     182
     -87
     219
      98
    -151
    -653
    -298
    -332
    -306
    -107
    -119
    -340
     687
    -290
    -685
     -98
     934
    -993
    -387
    -389
    -986
    -290
     164
     809
    -180
     -99
     526
      87
     156
    -193
    1019
     894
    -593
    -113
    -130
     482
    -265
     332
    -654
      36
     202
    -646
    -229
     475
    1058
     215
      95
     703
     170
    -419
     -77
    -559
     225
     297
    -307
    -376
     543
   -1097
     445
    -362
     894
     321
    -511
    -459
     411
    -653
     149
       9
    -619
     332
    -103
     -15
     -25
     373
    -109
     458
    -599
      -2
    -542
    -717
     327
     977
     183
    -251
     100
     -59
     647
     269
      91
     561
     845
     152
    -329
     739
      88
     354
     512
    -255
    -659
    -131
     808
    -157
     -91
    -452
     471
     -92
    -483
     -46
    -941
    -249
      38
     -23
     483
    -626
      16
     264
     173
     226
     157
      78
    -705
     -76
      -6
     500
      24
    -311
     -34
    -362
      90
    -181
      41
     297
    -682
    -120
    -480
      41
     106
    -155
     721
     384
     640
     489
     924
     277
     311
    -182
    -694
    -275
     193
     428
    -389
    -997
     245
     417
    -279
     435
    -118
     240
     114
    -249
    -465
    -336
     742
    -651
     284
    -171
      32
    -348
     465
    -149
    -244
    -390
     -42
     256
     -21
     804
     -19
    -463
    -511
     113
     630
     165
     128
     114
      94
    -420
    -255
     157
     980
     487
     526
     371
    -705
     583
   -1366
    -174
     301
      96
     245
    -515
    -563
      -1
    -196
    -583
    -413
      76
   -1019
    -763
     524
      15
    1233
     224
     341
    -386
     765
     -71
    -852
    -807
    -270
     143
   -1144
    -387
    -210
     317
    -119
    -764
      49
    1085
    -165
      38
     451
    -546
   -1229
     414
    -277
     938
    -500
     -66
    -766
    -322
      54
    -239
     608
      26
    -310
     511
   -1005
      22
     278
     322
     350
     -64
     475
      -7
    -979
     -56
    -395
    -473
    -188
    -388
    -101
     671
     610
     790
    -321
     138
     987
     287
    -506
     376
     480
    -184
    -361
     184
     377
     230
    -795
    -138
    -700
    -634
     379
     -81
      54
    -306
     525
    -447
    -921
     203
     239
     -18
    1122
      11
    -208
      65
    -226
     577
    -746
    -557
     -39
    -308
    -107
      -4
     675
     360
    -615
    -507
    -177
    1036
    -375
    -253
    -244
    -109
   -1203
     392
    -539
     533
     586
    -922
     635
    -571
    -665
    -190
    -478
    -897
     293
     368
     205
    -234
     415
     189
    -362
     307
    -462
    -664
      23
     143
    -643
     837
    -187
     418
     -45
   -1024
    -880
     560
    -506
    1181
      -1
     484
    -181
    -381
     559
    -423
    -943
    -798
     465
    -187
     247
     234
    -450
      53
     383
     -63
     109
     -57
     458
    -529
     491
    -502
    -360
      30
    -408
     224
     402
     784
     527
     377
     289
     191
      75
     391
    -281
      58
    1017
     336
     172
      92
     897
   -1207
      60
    -246
    -486
    -707
     -91
    -100
    -222
     192
    -260
     -39
     477
    -575
     202
    -224
    -113
     236
     153
     156
     274
     262
     468
    -148
     322
     842
    -372
      72
     220
     945
    -622
     681
      98
    -337
    -384
    -302
    -589
    -166
    -337
     799
     597
       0
     103
     228
     532
     412
   -1342
    -659
    -261
     445
     522
    -373
     166
    -147
     181
     614
    -216
    1021
    -262
    -237
     379
    -272
    -547
    -268
     588
     -54
    -118
     298
    -336
     754
    -423
     672
     686
   -1197
    -302
      50
     720
     196
      69
    -540
     122
     362
     882
    -271
    -284
     321
    -344
     308
      57
    -491
     -69
     199
    -376
     -26
    -802
    -129
    -679
     367
    -103
     644
    -440
     843
    -177
    -374
    -375
    -352
     -70
     -61
   -1123
    -239
    -182
     870
     370
    -422
    -334
    1213
     461
     485
     397
    -548
    -387
      10
     445
    -274
     -41
     222
     698
     640
    -264
     -91
    -344
    -293
    -144
    -266
    -497
    -109
    -651
     449
     -62
    -240
     896
    -180
     433
    -208
    -268
    -526
     656
     -51
   -1040
     430
    -183
     881
     612
    -948
     405
     681
    -636
     693
     -91
     690
      56
    -588
     292
     148
    -245
    -143
    -572
     285
     796
    -450
     308
     -36
    -355
     164
    -504
    -392
    -136
    -702
      15
      30
     635
     942
     536
      -8
      81
     344
      60
     160
    -346
    -224
     586
     140
    -332
     189
     163
     313
      85
    -514
    -814
     578
      47
    -703
    -193
    -665
     352
     640
    -365
      68
     648
     335
      16
    -113
     276
     -57
     217
    -307
     -87
     603
    -815
     275
    -448
     110
     -98
     593
     -70
     406
    -601
    -152
    -340
      44
    -116
    -751
    -323
     284
    -224
     557
    -477
     373
    -431
     176
    -433
     -63
     383
    -190
    -229
     441
     375
      37
    -608
    -194
     110
     794
   -1077
     572
     304
     865
     276
    -178
     595
     -50
    -489
     574
      68
    -133
    -113
    -443
     576
    -860
     350
     277
     137
     351
    -875
     375
    -269
     382
   -1190
     276
   -1080
    -153
     427
     378
    -237
     310
    -317
     -65
     244
     323
    -329
    -113
    -851
     -71
    -143
     697
      62
     250
      35
     113
    -301
     238
    -200
     162
     799
     291
     218
    -382
     674
     -31
    -403
    -340
     517
     506
     554
    -453
    -354
    -148
    -377
    -257
    -415
    -277
      55
      92
    -932
     -25
    -332
      53
     441
     182
    -712
    -292
    -853
     -15
    -519
      61
    -329
    -146
    -647
    -196
    -299
     579
     339
     585
     375
     623
    -182
    -497
     672
    -319
     456
     177
     300
     664
    -321
    -812
     225
    -507
    -874
    -108
     768
    -643
     -78
       7
    -625
     270
    -736
     412
    -324
    -448
    -418
     265
     -49
     495
    -210
      61
    -516
    1536
     694
      81
     -26
     340
     236
    -318
    -988
     346
    -393
     470
     803
    -485
     504
     260
     425
     297
     894
     -39
     480
     264
   -1112
    -572
    -492
     576
      96
    -909
    -104
    -156
     -83
     371
    -529
    -173
     798
    -115
    1111
    -222
     356
     139
    -387
    -415
     611
    -460
    -159
    -615
     433
     574
    -484
    1152
    -142
    -113
     533
    -842
     114
     341
     109
     192
     373
    -115
      13
    -643
     113
     147
     477
     367
    -434
     259
     616
    -461
     464
     852
    -191
     258
      75
    -242
    -159
    -312
    -712
    -445
    -793
     243
     729
    -188
    -343
     192
     148
    -455
    -129
     398
     429
     256
    -295
    -548
      47
     246
    -213
     613
     385
     -66
     236
     182
    -467
    -531
     709
     167
      38
    -159
    -553
     261
    -136
    -470
     938
     138
     175
    -438
     298
     -64
     168
     288
     731
    -555
    -525
     492
     290
    -220
    -145
     329
     -68
     829
     331
    -883
    -110
    -150
     540
      47
    -700
     -82
     777
     -84
    -456
     169
     829
     152
    -619
     489
    1048
     405
     536
    -284
    -293
    -467
    -258
    -323
     417
     -56
     549
     157
      -2
    -807
    -499
     459
     108
      10
     150
    -479
       1
    -340
    -364
     330
     523
     371
     713
     -20
    -394
     -23
    -330
    -233
     130
    -105
     854
    -414
     226
    -214
    -291
    -159
     183
    -871
      44
    -334
    -265
     483
     837
    -849
    -299
      86
      42
     318
      56
    -448
     146
    -632
    -233
     545
    -227
     512
     366
     117
     369
      87
     334
     312
    -669
     265
    -633
     288
     493
     -72
    -566
    -776
     363
    -877
     123
    -271
     -87
    -205
    -126
     822
     444
     516
     402
     -95
    -436
     256
   -1207
     817
     143
     417
     284
    -211
    -871
     356
    -806
    -362
      88
     -63
     -31
     926
    -199
     516
     198
     511
      56
    -594
    -197
     181
     -89
    -195
   -1485
     377
    -194
     263
     245
     208
     593
     546
     404
   -1039
    -346
     433
     177
    -361
     272
      94
    -284
     167
    -218
     177
     439
     -52
    -397
    1033
    -329
     287
      89
     736
    -225
      29
     686
    -165
    -469
      44
     137
     312
     809
    -169
    -612
     -32
     417
    -670
    -200
    -922
     636
     186
     747
     563
     -19
    -931
      36
    -166
     202
     808
    1811
    1146
     699
    -372
    -626
    -476
     265
    -323
     717
    -325
     338
    -294
     214
     226
    -222
    -591
    -420
     591
     169
    -422
     485
    -483
    -323
     254
    -816
    -540
     -65
     240
    -543
    -887
     116
     -87
    -345
     198
      83
     457
    -130
   -1003
     842
    -807
      -9
    -139
     237
    -235
    -263
     137
     919
    -760
    -453
     -34
     652
     477
    -555
     287
     302
    -300
    -781
     829
     287
      21
    -298
    -336
     159
    -584
     369
    -239
     581
     151
    -836
     823
    -561
    -491
    -118
    -526
     152
    -711
     407
     298
    -352
     444
     759
    -433
      13
    -740
     476
     922
     961
     283
    -239
   -1358
    -127
     376
    -182
    -408
     625
    -441
    -663
    -289
     623
     476
    -468
    -764
    -744
     984
      64
    -588
     434
     261
    -595
      24
    -256
     240
    1409
     417
     444
      31
    -295
    -464
    -926
     -80
    -919
     222
     420
    -350
    -176
      42
     479
    -490
     120
    -198
   -1160
    -921
    -917
      49
     561
    -506
    -502
     230
     450
    -157
     115
      14
    -500
    -111
     -27
     628
     250
     -84
    -521
     219
    -735
    -963
     378
    -514
     265
     227
     473
    -182
     301
     163
    1113
     449
    -248
    -319
     114
     379
    -102
    -383
     828
     -10
    -904
   -1092
     174
    -185
     540
      86
     124
     484
    -342
      40
     188
     382
     948
     228
    -328
    -128
    -369
     400
      31
    -880
     265
     206
     709
     -15
     -62
     247
     490
    -267
    -837
     431
    -780
      69
     316
      62
     536
    -119
    -182
    -115
    -377
     540
      -7
     208
      18
     985
     390
      -5
     904
      -3
     189
    -138
      92
    -478
     691
     462
     411
     343
     317
     271
    -321
    -432
   -1122
     299
     -88
    -232
     290
    1664
    -851
    -909
    -332
    -144
    -703
    -991
    -762
     585
    -597
    -366
    -664
     639
    -537
    -235
   -1157
     203
    -248
     -19
    1429
    -481
     829
     -57
     838
    -375
    1200
    -765
     559
     366
    -242
     255
    1047
      10
     576
     404
    -634
    -543
     258
    -661
    -291
      -2
    -574
     567
     132
    -280
      22
    -262
      42
     864
   -1085
    -897
     -84
     314
     -71
     271
     -89
    -548
     -89
     474
     375
     112
    -420
     164
     -93
    -356
    -308
    1093
     648
     310
     649
     122
    -603
    -423
   -1086
    -166
     348
    -315
    -263
     162
    -286
    -653
    -359
     237
    -513
     220
     156
     522
      47
     496
    -270
     497
     193
    -816
     558
     -69
    -521
     306
     230
     165
    -243
     331
    -669
    -315
     880
    -184
     633
     152
    -276
    -158
     -13
    -253
     739
    -448
    -537
     226
     216
     648
   -1315
     -89
     181
    -463
    -288
     353
     314
     142
    -742
     318
     119
     840
     351
    -655
     319
     -46
     -28
      21
    -128
    -210
    -400
    -866
     370
    -978
     877
    -318
    -110
    -219
     179
     -10
    -700
   -1163
    -120
     -72
     735
    -214
     137
     309
    -710
     368
     -70
    -605
     -62
    -246
    1120
    -149
     339
     585
     694
    -743
    -335
    -848
     -38
     429
     149
    -541
     915
    -305
     715
       4
     496
     395
    1654
      69
    -335
     637
    -159
    -202
    -130
    -108
     188
     433
    -555
     383
    -459
    -441
   -1589
      99
     451
      37
      45
      -5
     355
     390
     163
       3
    -733
     331
    -680
    -280
    -524
     268
    -647
    -108
     230
     509
    -336
      68
    -338
    -623
     400
     205
     448
    -326
     529
    -587
     166
     193
    -859
     391
     808
     620
     -21
     140
    -169
    -453
    -323
     183
    -109
    1077
     217
     203
    -117
     -37
    -465
     637
    -516
    -193
    -328
     798
     444
    -127
     -16
     202
    -252
    -387
     426
     240
     227
     629
    -546
     295
     580
     732
      81
     -47
     371
    -383
   -1150
     212
    -205
    -142
     -89
      87
     243
    -515
    -163
    -449
      42
    -535
    -560
    -228
       6
    -476
     -85
    -238
     371
     331
     622
    -805
    -713
     983
    -316
      45
     314
     -42
    -745
     -36
    -246
     977
     820
     170
    -303
      52
     120
    -541
     466
     -86
    -710
    -500
     559
     -41
     724
    -230
      42
   -1047
     135
    -860
    -528
     180
     825
     -79
      -1
     600
      82
     -50
     -75
    -355
     228
    -126
      59
     779
    -436
    -278
     219
     209
     126
     892
    -471
    -118
    -298
    -410
    -192
     946
    -380
     214
    -636
    -434
     448
    -278
    -160
    -293
     562
    -887
     111
    -336
     245
    -815
     900
    -205
    1021
    -336
    -475
     151
    -502
     151
     221
     212
      50
     -22
    -378
    -331
     810
   -1056
    -492
     155
     224
    -252
     142
    -140
     464
     202
    -255
   -1133
     207
    1029
     249
    -150
     821
      67
     863
     140
     339
     827
     388
    1234
    -613
    -631
     606
    -244
      27
     488
     145
     -37
     218
    -503
     -24
     626
     171
    1345
     606
     875
     111
    -615
    -335
     759
    -500
     447
     308
    -495
     487
    -605
      90
    -442
     138
     -60
    -739
     534
     547
     213
    -164
    -947
    -435
     150
      64
     -22
      74
     583
     480
    -816
       2
   -1013
    1004
     790
     631
     149
     365
    -178
     504
    -187
    -786
     454
     810
     286
   -1341
     474
    1148
   -1034
     784
     544
    -486
    -309
   -1162
    1236
    -578
      12
    -186
     145
      36
    -703
      -4
       0
    -189
     148
    -372
    -602
    -171
    -329
    -651
     357
    -164
     246
    -175
     210
     315
      28
    -615
    -151
    -510
     243
    -208
    -362
     294
     462
    -583
     -11
     265
     -39
     929
    -134
     301
    -606
    -349
     220
     328
     147
    1087
    -253
    -283
     517
    -411
    1109
    -279
    -153
     565
    -392
     469
     396
    -538
     417
     171
    -278
    -316
      10
     122
    -414
     158
     -62
    -420
    -509
    -282
    -403
     537
    -569
      67
     261
    -485
     185
    -242
    -442
    -731
    -475
     859
    -786
    -327
    -578
     381
    -459
    -222
     362
     466
    -547
     -96
     189
      -5
     935
     648
     667
   -1028
    -176
    -120
    -544
    -396
     363
    -699
     586
     832
       7
     900
     804
      39
    -200
     426
    -333
     -88
     601
    -506
    -349
     439
    -920
     466
     -48
     -74
     -77
    -194
     -28
    -232
    -395
     505
      -2
     229
     283
     -87
    -180
     216
    -152
     260
    -545
      15
      60
     690
     875
    -113
    -336
    -523
    -288
       1
    -624
    -239
     276
     713
     491
    -318
   -1000
    -199
     175
      25
    -303
    -282
     222
     693
     314
   -1096
    -421
    -539
    -454
     694
     182
      12
     -60
    -951
    -147
    -305
     -82
    -398
     331
    -164
     126
     289
      16
      15
     457
     465
    -633
    -636
     680
    -139
      84
     115
    -122
      66
    -196
     540
     285
    -379
     332
    -656
    -584
    -601
    -103
     250
     463
    -287
    -403
      87
     320
    -570
    -207
      41
    -222
    -118
    -262
     819
    -910
      51
     891
    -175
     103
   -1011
    -813
    -738
     784
     387
    -262
     130
     952
    -433
     239
     407
    -613
    -613
     173
     304
    -716
     538
    -212
    -920
     113
     647
    -133
     703
     376
    -679
    -424
     -23
     598
     255
    -699
     690
      96
     434
    -293
    -507
    -488
     544
   -1015
      12
    -291
    -225
    -287
    -139
     121
    -359
    -470
    -745
    -538
     671
    -225
    -794
    -443
     153
     -56
      34
    -176
     666
    -357
    -400
    -928
     -78
    -168
     270
    -279
    -582
    -988
    1427
     191
    1025
     206
    -733
     498
    -211
     608
     515
     334
     176
    -102
     919
     -66
    -612
    -633
      73
    -410
    -806
    -169
     321
     483
     -40
    -365
    -249
    -742
     110
    -386
    -319
    -238
    -137
     186
     -26
     610
    -195
     274
    -563
    -602
    -957
    -268
     -28
    -129
     177
     138
    -535
     806
     537
     354
    -189
     723
     339
     581
    -375
     606
     -97
    -358
    -506
    -362
    -805
    -304
    -480
     449
     763
    -265
     -69
    -467
     519
    -684
     687
     323
    -955
    -275
    -204
     263
     620
     -34
    -287
   -1298
    -306
     558
    -369
     294
     190
    -769
    -120
     422
     241
     319
      25
    -467
     236
      93
    -141
    -771
      12
    -428
     810
     229
     905
      53
    -143
    -294
    -288
    -198
     700
    -577
     361
     -55
     747
    -683
     155
    -513
    -265
     -16
    -248
     183
       8
     162
    -728
    -177
    -262
     -17
     -33
     406
      60
     607
     579
    -708
    -581
    -409
      87
    -605
     117
     195
     -74
    -211
     827
    -139
     354
    -272
     605
    -956
    -256
       2
    -997
    1547
    -110
    1109
     327
     -52
    -741
    -266
     120
   -1015
    -285
     292
     392
     -62
    -609
    -668
      25
      77
     894
     227
      19
      53
    -127
    -315
     470
     -90
     128
     167
    -439
    -510
    -274
   -1088
     296
     397
     667
    -798
     585
    -742
    -325
    -110
    -850
     264
       2
     -44
    -746
     246
    -209
     731
     694
     -64
      93
     594
     663
      51
    1167
     417
     652
    -231
    -717
     541
     307
     358
    -412
    -306
     551
    -205
     773
    -393
     974
    -868
   -1220
     105
     912
     514
     558
    -111
      98
     146
    -618
     811
    -190
     233
    -174
     929
     765
     360
    -197
    -640
     151
     567
     -68
    -729
    1011
    -627
     798
     382
     129
      57
     204
    -209
     263
     272
     458
    -536
     119
     -66
     961
    -883
     329
    -287
    -527
     656
     475
     441
    1102
     340
    -604
     -11
    -512
     166
     -46
     277
     394
     811
    -276
     336
    -561
     527
     486
    -378
       1
     948
    -721
     158
    -497
    -434
     430
     267
     518
     699
    -642
    -396
    -483
      82
     752
      60
    -179
      70
    -676
    -398
      31
    -550
    -617
    1106
     319
    -470
    -467
    -196
    -423
    -589
     827
     324
      74
     116
    -489
    -333
      76
    -448
     533
    -714
     332
    -293
     631
     240
    -382
     -55
      55
     416
    -354
     308
    -173
     370
     479
     958
    -441
    -303
     981
    -373
       0
    -107
     553
     242
   -1253
     647
    -721
      67
     167
     248
     729
    -866
     300
     344
     863
    -266
    -431
    -321
    -173
     538
     -56
    -249
     -24
    -367
     -34
     462
    -368
    -480
     346
    -173
     163
     723
     142
    -777
    -997
    -528
     111
    -422
    -506
      -1
      75
     933
      78
    -151
     -61
   -1153
    -118
    -375
     -37
     414
     143
   -1000
    -680
   -1443
    -268
    -776
    -290
    -493
    -376
     490
     778
     921
    1065
    -521
    -159
    1138
     188
   -1003
     -11
    -416
     859
     770
     245
    -660
     523
     342
    -321
    -344
     429
    -643
    -806
    -620
    -147
     251
   -1017
      -2
    -630
     285
     105
     108
     468
      21
    -525
     304
     737
    -264
    -809
    -243
    1266
    -158
    -514
    -341
    -391
    -493
     179
     390
    -630
    -548
     722
     429
     -94
    -429
     -85
     141
     306
    -639
     743
    -311
     760
     273
       3
    -185
    -302
    -962
    -601
     429
     605
     -27
    -285
     245
     454
    -690
     427
      65
      17
      30
    -142
    -105
     416
     160
     607
      64
    -698
     306
    -271
    -599
    -186
     554
    -667
     304
    -204
    -177
    -399
    -201
     541
    -197
     -61
    -626
    -517
    -107
     251
      20
    -345
    -109
     431
    -105
     746
    -453
    -724
     143
    -201
     -45
      49
     798
    -531
     130
     516
    -383
     -20
     598
    -495
     188
    -226
     149
     360
    1013
    -776
     119
    -115
    -140
    -194
    -647
       6
     263
     -85
    1290
    -815
      44
     728
    -632
    -784
      69
    -318
    -389
    -656
     255
    -717
     -90
    -725
     -62
    -468
     617
     -66
     456
    -431
     379
     873
    -991
    -168
      25
    -540
    1047
     -79
     924
    -497
    -118
    -267
   -1198
    -399
    -207
      46
    -775
      50
     333
     167
       6
     197
     298
    -213
      95
     585
    -682
     483
     197
     968
     255
     192
    -300
     908
    -312
    -305
    -150
      22
    -551
      73
    -188
     886
    -188
    -169
     571
    -187
     411
      11
    -665
    -248
     -14
     218
     941
     141
     494
    -417
    -507
    -275
      52
     156
    -580
    -262
    1103
     270
     456
    -671
     -37
    -781
     -40
      94
     718
    -151
     429
    -442
    -746
     673
     276
     484
     152
    -743
     329
       8
     120
      55
    -580
     403
    -330
     -62
    -579
    -387
   -1293
     216
    -154
     211
    -556
    -267
    -473
    -316
     -25
      71
      94
     752
     569
      12
       4
     145
      85
     496
     687
     175
     304
    -107
   -1060
      56
    -985
    -226
    1015
     547
    -660
    -216
     -75
    -548
      21
      99
    -311
    -170
     236
     344
      41
    -191
     434
    -108
      42
     326
     289
     362
    -135
     862
     -32
     -66
     -23
    -515
    -144
     253
     484
    -775
     -64
    -683
   -1168
     659
     479
     -59
     889
      -3
     248
     292
    -199
    -864
     314
     -36
    -661
    -321
     177
    -598
    -397
      88
     102
    -344
     -72
     310
    -676
      99
      95
    -303
    -185
    -146
    -138
    -301
     232
     341
    -409
     328
    -790
    -121
     160
    -535
     484
    -336
    -693
     755
     326
     448
    1810
    -751
     322
      18
     641
     693
     628
     189
    -589
    -402
     191
     513
     897
   -1054
    -574
     -55
     707
    -517
     407
     -65
     912
     260
    -167
     -91
     464
     468
     140
     888
    -299
     995
    -429
    -215
     777
       7
    -261
      94
    -354
     556
    -522
    -592
      49
     205
     -26
     141
    -261
      97
    -348
    1204
    -123
    -392
     142
     309
     497
     256
    1083
    -154
     992
     673
     396
    -423
    -236
      19
     461
      93
     236
    -189
     130
    -443
    -179
     650
     236
    -930
     288
    -290
     -69
     670
     588
    -553
     604
   -1256
     126
     288
    -743
     888
     247
    -708
    -731
    -153
     955
      14
    -475
    -548
    -500
    -398
     446
     256
    -454
    -270
     207
     -74
    -662
    -138
    -105
      -5
     556
    1143
     401
     367
     532
    -708
     437
    -126
      81
    -779
     816
     -19
    -193
      31
     555
     390
     591
     593
      96
     -84
     451
    -163
    -167
     359
     317
     186
    -133
    -371
     -87
     389
   -1367
    -776
     659
    -220
    -380
     515
    -774
    -363
     115
    -261
     191
     232
    -273
   -1053
    -286
    -876
    -363
    -661
      50
     237
     -85
     -18
     369
    -311
     570
    -222
     204
     -43
    -308
     -42
     231
    -207
    -541
      36
     -44
    -256
    -426
       8
     251
    1407
     546
    1076
    -107
      89
     280
    -409
    -644
    -696
    -630
    -247
    -281
     288
     -58
    -603
    -685
     177
    -766
      -3
     465
    -446
     511
     245
    -235
    -184
     590
    -159
    -894
   -1035
     254
      60
    -388
    -135
    -122
     451
     541
     -58
    -482
      96
     807
       1
     -59
     -54
    -684
      15
     169
   -1468
    -817
     158
     -93
    -101
      36
    -582
      47
     373
    -607
     190
    -336
     311
     346
     618
     322
    -101
     297
     193
     -43
     455
     483
    -450
     101
       1
     852
    -555
    -285
    -943
    -881
    1170
      68
     678
    -274
      26
    -596
   -1133
    1010
      64
    -388
     -38
     858
      48
     834
    -112
    -393
     737
   -1002
     412
     722
     -33
     410
     910
    -126
      48
      42
    -289
    1238
     -77
     734
     -30
     -81
     181
     325
    -479
     561
     291
     -63
     327
    -210
     360
    -805
      95
      80
     319
     770
    -185
     475
    -117
    -182
    -157
     131
    -770
    -208
    -233
    -965
     617
    -292
    -246
     870
     144
    -144
    -292
     807
    -608
    -112
      71
    -397
     106
    -407
     170
     -48
     394
      47
    -493
     -70
     -96
     707
     185
    -100
    -301
      55
    -585
   -1009
     367
     -36
    1024
     987
     571
    -229
     -84
     573
     496
    -442
      44
      58
    -502
     571
    -911
    -608
     -51
      49
    -597
     528
    -119
    -450
      42
    -261
    -955
   -1016
     105
    -301
    -735
     332
     200
    -458
     569
    -318
     -45
    -140
     173
     623
     157
     137
      70
    -386
    -131
    -607
     494
    -101
    -627
     364
     145
     282
      70
    -515
    -777
    -226
     418
    -577
     223
     386
     168
     532
     285
     -45
    -579
   -1138
     -43
    -583
     210
     643
     -86
    -595
    -858
     -13
    -147
     413
    -158
     374
     203
     635
     314
    -564
     139
    -937
    -488
    -290
    -422
     153
    -582
    1093
     343
     441
     589
   -1487
    -241
      15
     302
     943
     182
      62
     655
     134
    -112
    -485
    -863
    -280
    -296
    -245
      21
     557
    -345
    -708
     -41
    -412
     834
     540
    1301
    -472
     316
     236
    -276
     487
    -100
    -464
     137
    -430
    -356
     -74
     -10
    -365
    -756
     175
     714
     149
    -493
     449
    -145
     773
     163
    -697
    -277
     709
     619
    -307
     117
    -207
    -707
    -815
     960
     125
     323
    -482
     632
    -131
    -446
    -785
    -279
      -4
     590
    -262
    -739
     296
    -170
      11
     414
     -35
     202
    -105
     504
    -188
   -1439
     -31
    -148
     919
     875
    -216
     852
     500
     453
      55
    -191
    -181
     215
     273
     192
     281
    -455
    -579
    -260
    -402
     355
    -410
     289
     850
    -442
     291
     -26
    -167
     473
       7
     -41
     499
     -80
    -401
     228
     728
     116
    -190
   -1099
     974
     841
     521
     561
    -398
     120
       0
     587
    -166
     353
     132
     799
     367
     483
     430
     -63
     631
     811
    -271
     453
    -394
    -525
    -212
     365
     756
       3
    -246
     288
    -187
     -30
     185
     506
     273
    -395
     699
      90
     379
    -205
    -160
    -777
     -80
    1109
     180
    1150
     211
       9
    -283
     348
     -83
    -644
     218
    1021
     102
     -64
     380
   -1262
    -149
   -1002
   -1315
     356
       6
      52
     -96
     253
     172
     473
     175
     -75
     404
     352
      46
     222
     564
     262
    -322
      90
     161
     968
     240
     776
    -812
    -195
    -120
     397
     -51
    -208
     627
     642
    -355
     342
      47
     239
    -537
    -253
    -306
    -500
     479
     187
     570
      63
     944
    -210
     268
     889
    -966
    1015
     348
    -687
     678
     215
    -136
     116
     562
    -480
     265
    -534
    1112
     320
      12
       7
    -114
     358
     453
     460
     863
    -618
    -139
      57
    -627
     337
    -189
    -431
     763
    -373
   -1161
     222
     292
    -274
    -501
     738
    -958
    -693
   -1235
      82
    -277
      83
    -119
      28
    -418
     597
    -100
     337
    -620
     375
    -276
     966
    -517
    -777
    -507
    -340
     153
     151
     385
    -540
    -215
     248
     183
     -59
     552
    -649
    -757
     522
    -763
    -637
     292
     142
     -46
     758
    -265
     179
    1794
    -640
     273
     343
    -460
     187
    -349
     230
     185
    -484
     852
    -797
      55
    -389
     541
     236
     -60
     250
    -239
    -483
     297
    -256
      20
     162
    -694
     708
    -363
    -724
     120
    -301
     515
     757
    -189
     579
      14
    -673
    -138
    -746
     945
    -239
    -431
       2
    -101
     461
       2
    -955
    1066
    1101
     702
    -730
    -427
     140
    -853
    -519
    -222
     218
     193
     396
     438
    -335
    -774
    -122
     664
    -126
     558
    -625
     552
     372
     611
     287
     661
    -200
    -464
     547
     908
    -344
    -193
    -390
     -76
     785
    -711
      18
    -324
    -380
    -134
    -138
      16
    -443
    -291
     141
     372
     411
     440
     321
     -84
    -670
     589
      91
    -152
    -224
      12
     370
     925
     672
      97
      29
      15
     204
    -257
      43
    -278
    -282
    -315
     386
     335
     -85
     562
       2
     117
     318
    -234
    -344
     570
      -6
     188
     462
    -330
    -321
     103
    -223
    -666
     492
    -229
     537
    -554
    -119
      65
    -291
     555
    -298
   -1095
     505
   -1169
    -451
    -337
      36
    -271
     412
       4
    -401
     236
    -250
      26
     -43
    -173
    1140
    -439
     -47
      38
     443
     -94
     450
    -591
     847
     148
     -68
    -736
    -624
    -280
   -1188
     -31
    -534
     595
     923
    -303
     104
    -149
    -736
     306
    -505
   -1155
     116
    -240
    -189
    -787
     115
    -197
    -266
    -357
     299
     791
    -866
     232
    -102
    -104
     403
       1
    -175
     559
    -125
    -123
    1061
    -395
    -210
     510
     589
    -224
    -603
     529
     206
     275
    -251
     567
    -399
     229
    -101
    -381
     654
     376
     694
     264
     669
     299
    -109
    -246
     312
     383
     445
    -621
    -476
     810
     188
     182
     113
     687
     623
     357
      87
    -219
    -130
    -414
    -857
     644
     168
    -453
     -89
     909
      78
    1619
     241
     364
     658
     491
      83
     223
   -1042
      60
     419
    -111
    -217
    -853
     326
    -100
     862
      39
     -69
   -1018
    -332
     170
    -479
     195
     334
    -316
     339
     801
     220
    -143
    -434
     359
    -391
    -283
    -159
     323
    -785
     261
     391
    -273
    -498
     351
    -903
    -327
     346
    -191
     107
     549
      99
     133
    -117
     788
     717
    -621
    -328
      97
      18
    1254
     353
    -411
    -823
     522
     112
     476
    -337
    -353
     430
    -256
      48
    -301
     747
      67
    -353
      74
    -572
     334
     438
     212
    -200
    1088
     117
    -424
    -508
     293
     145
   -1025
      87
     670
     645
    1061
     487
      95
     295
    1061
     470
    -310
    -932
    -246
     522
   -1108
    -795
    -414
     320
     531
     506
     189
    -768
     898
     513
     491
     307
     332
     200
     519
    -149
     398
     833
    -710
    -223
    -216
    -596
    -202
    -144
     -24
      83
    1332
     725
      17
    -172
     463
    -729
    -535
    -324
     241
      62
      82
    -248
    -394
    -586
    -659
     600
     683
     529
    -345
     202
    -493
    -124
    -256
    -102
    -674
    -187
     -33
    -419
     732
    -804
    -890
     788
     236
    -340
      20
     126
     199
     132
      28
     214
    -478
    -373
     147
     149
      27
     872
     522
     469
     399
    -606
     648
    -392
     115
     -41
    -735
    -534
     240
     410
     478
     686
     570
    -176
    -273
    1205
     -95
    -597
   -1059
     307
     563
     339
     -21
    -343
     -61
     507
     752
     401
     458
     -50
      29
    -257
     -23
     232
     899
     312
     787
    -309
     393
     653
     402
     416
      65
    -861
     116
    -521
      41
     328
    -377
     451
     274
    -477
     402
    -327
    -981
    -231
      70
    -169
      28
     653
     -88
     -51
    -105
    -548
     -34
     411
    -171
    -377
    -221
     340
     -34
     290
    -189
    -184
      55
     126
      49
    -482
     131
     -76
    -409
     607
    -702
    -435
     515
     301
      27
     -10
     423
     816
     -72
     551
     175
    -729
    -107
    -174
    -385
     -53
      28
     581
    -389
     193
    -661
     362
      51
    -350
    -374
     638
     567
     626
    -237
     334
     -49
     284
     396
    1047
       6
     -97
    -536
    -132
     348
    -249
      87
   -1276
    -838
     215
     692
    -329
     180
   -1131
    -812
     356
     251
     985
     855
    -507
    -357
     302
      31
     226
     206
      77
     225
     283
     413
    -534
    -214
     408
     436
     375
    -638
     341
     -50
     100
     364
     217
    -311
     689
    -688
    -486
     -83
     314
    -927
   -1228
     784
    -163
    -443
     818
     952
     411
     418
     252
     288
    -161
      -3
     -63
      85
     235
      15
    -417
    -142
    -142
    -408
     -81
    -232
    -494
     705
      48
    -929
     151
     -37
     208
     376
    -563
    1013
     244
    -608
    -360
    -104
     565
     720
     104
     216
    -522
     165
   -1283
      76
     665
    -566
     -49
    -410
     123
     -69
    -352
    1053
    -248
    -999
    -168
    -458
    -438
     724
    -852
    -274
    -369
   -1330
     549
     955
     107
    -365
     431
      93
     -55
     500
   -1035
     413
     642
     336
     749
      62
     604
    -231
    -101
     748
     142
       6
     206
      -4
     245
    -689
    -653
   -1604
     586
     -13
      30
    -600
    -139
     413
    1743
      77
     165
     204
    -304
     115
    -429
      48
    -383
    -724
    -244
    1119
     801
     101
    -438
    -870
    -246
     -56
    -260
     290
     732
     280
     441
     185
    -756
     132
     182
    -842
      34
     462
   -1096
    -122
      28
     355
     953
      46
     -22
      25
     491
   -1183
    -393
     571
     215
     258
     453
     -39
   -1104
    1040
    -272
    -602
    -323
     110
    -130
     127
      62
      44
     569
      38
     561
    -162
    -184
       1
     261
     161
     287
    -252
     904
     519
    -776
    -563
    -951
    -216
    -572
    -276
     938
     249
     418
    -383
     429
     581
    -338
    -223
    -236
     441
    -431
      90
    -122
    1005
      97
     304
    -662
     541
    -393
      71
    -726
    -196
    -465
    -496
    -121
      21
     761
    -655
    -881
    -571
    -377
      15
    -245
    1674
     -34
     214
    -287
     229
     -92
    -901
    -328
    1114
     159
     621
     295
    -684
     573
     357
    -710
    -443
    -328
    -595
       3
     494
     361
    -985
    -241
    -945
     922
    -259
     273
     147
     496
     362
    -490
     -35
      82
    -906
     777
    -348
     344
     488
      66
     121
     712
     631
    -431
    -474
    1312
    -310
    -533
    -244
     -57
     150
    -205
      57
     -47
     392
     951
    -505
      43
     402
     199
     205
     428
     233
    -519
    -739
    -113
     766
    -235
      25
    -252
    -732
     573
     399
     -47
    -289
     498
    -677
    -163
     284
    -380
     -57
     496
     564
     250
    -116
      82
    -443
     982
    -105
    -224
     350
     -75
     365
    -270
     643
     304
      92
    -183
   -1053
    -658
     249
    -422
   -1110
     311
    -246
     540
     423
     -95
    -302
    -427
     503
      64
     619
     250
     650
     275
     352
     497
   -1426
    -220
    -183
    -598
     -45
    -319
     633
    -246
    -860
     838
    -160
    -675
    -742
     -76
     256
    -675
     -58
     164
     956
    -265
    -289
     -48
    1087
    -253
    -346
      73
     132
     486
      69
     560
     -23
     326
     340
     -44
     779
     521
    -298
     529
     418
    -521
     599
    -718
     -53
    -269
     -27
    -262
    -290
     451
      44
     356
     386
     620
    -285
    -325
     173
     166
     778
     226
      94
      76
    -504
     -59
     340
     248
    -150
     885
    -927
    -368
      38
     597
     320
    -326
     279
     102
   -1135
    -335
       8
      30
    -797
     131
    -266
    -856
     -38
    -266
    -195
     299
     154
      52
      -9
    -992
     734
    -176
     357
     382
     279
     283
     -88
     776
    -952
    -151
     335
     123
     763
    -108
     665
    -529
    -591
     290
    -376
    -443
    -345
      70
    -493
     122
      99
     117
      79
    -242
      34
    -166
    -725
    1089
     -51
      46
     352
     269
     281
     752
     252
     392
    -385
     372
     -72
     378
      66
    -629
     335
     593
     212
    -690
    -666
     508
     373
    -356
      80
    -144
    -542
     667
    -222
     -55
    -532
    -485
      40
    -561
    -370
    1240
     513
   -1295
    -489
     671
    -393
    -318
     376
     315
     151
     -36
     308
     124
     129
     143
    -256
    -287
     -27
       2
    -583
     105
    -619
    -697
    -440
     431
     -71
    -538
      -8
     254
    -133
     820
     209
    -340
     -39
     216
     381
    -218
    -272
    -622
    -327
      40
     -86
    -389
     393
    1398
    -347
    -381
     -69
    -181
    -593
     303
     712
    -451
    -522
     393
    -346
      89
     398
    1070
     673
    -695
     372
     -74
    -276
     788
     -72
    -582
     -79
    -332
   -1403
    -624
     113
     539
     410
      20
    -856
     230
    -219
     262
     404
    -133
     871
      75
     612
     394
    -759
     -46
    -129
     745
   -1001
     620
    -101
     262
     473
    1006
     770
     832
     972
     -41
     272
    -184
     369
    -291
    -330
     913
     635
     891
    -249
     673
      42
      78
     656
      14
     -19
    -232
     207
    1053
    -131
     430
     156
     -45
    -287
    -225
   -1151
    -202
    -402
     792
    -342
     193
    -181
     149
    -547
    -365
    -155
    -410
    -621
     -87
     384
    -199
    -469
    -662
    -491
      20
      -4
      39
     -25
    -148
     342
     -68
      68
    -168
     -42
    -132
    -673
    -381
    -581
     -49
      75
      78
    -704
     721
     398
      84
     695
    -276
    -446
     150
     280
      77
     367
     261
     186
      64
    -400
    -766
     122
     -93
     564
    -335
      32
    -383
    -966
     408
    -612
     315
    -470
   -1088
    -196
    1055
     -92
     739
     411
     398
     827
    -197
    -231
     414
    -154
    -196
     230
      64
     641
     -99
     146
     411
      47
    -844
     554
     -92
     -86
    -699
    -728
    -362
     115
     133
    -286
     215
    -394
     143
     -31
    -491
     591
      87
      87
     236
    1025
    -322
    -727
    -317
    -557
    -446
     856
    -259
    -124
    1034
    -218
      43
     332
      15
     109
    -743
    -323
      19
    -100
     282
     269
     148
    -212
    -551
    -301
   -1150
      45
    -211
     833
     390
    -697
    -357
     262
     -15
    -769
    -378
    -855
    1020
      30
     931
     648
    -517
     600
     -85
       6
    -719
     259
     690
    -533
    -462
      29
     211
     433
     415
      -3
    -106
     513
    -540
      65
      93
    -203
    1155
      -7
     584
     -12
     385
    -261
     307
     318
     596
    -197
     554
   -1214
     811
    -484
    -788
     413
      86
      30
    -474
    -516
    -421
    -147
     147
     371
     698
      20
     667
     525
    -616
    -243
    -521
      23
    -691
     515
     255
      25
    -758
    -521
     778
      26
      -2
    -245
    -187
     642
     718
     286
     663
     963
     430
    -609
    -241
     284
      10
    -307
      95
    -922
     -79
     250
      53
    -401
    -383
    1049
     555
     465
      72
      64
     -69
     209
     269
    -868
     544
    -375
    -247
     272
    -356
    -365
     922
     557
     465
     325
     208
     775
    -811
     279
    -776
     303
     485
     -27
     907
     441
    -239
     -40
    -614
    -717
     160
    -262
     547
     344
    -857
     583
    -721
     116
     582
    -442
     -72
     -49
    -681
      -9
    -515
     357
    -275
    -121
     -47
     -33
    -116
    -769
    -371
    -111
      10
     846
    -419
     212
     854
     784
      63
     537
     907
    1360
    -334
     263
    -239
     302
    -966
   -1059
    -225
    -502
    -431
    -233
     441
    -570
     936
     196
    -626
     630
      71
    -327
    -298
    -335
     194
     173
     -99
    -229
     347
     660
    -136
    -476
     180
    -209
     262
     142
    -178
    -744
    -442
     542
    -385
     -57
     322
    -397
    -825
      50
    -426
    -924
    -309
     360
    -173
      93
      -9
     728
     231
     278
    -353
     -82
     355
    -112
     -83
      -1
    -308
    -494
     237
      93
    -732
      69
     111
    -651
     466
     268
      28
     314
    -749
    -473
    -337
     596
    -738
     465
    -195
     609
     119
     -78
     316
    -648
     459
     -41
     389
     118
     132
     198
    -605
      46
    -515
     164
     516
     286
     -58
    -395
    -650
      90
     841
     110
      15
     336
     -98
     295
     -81
     468
    -131
    -294
     964
    -357
     -18
     170
     -74
      28
     -39
   -1159
    -255
     -75
    -369
     278
    -774
    -192
    -303
     389
     341
     167
      86
    -462
     147
     269
     449
    -118
     634
     640
     469
    -378
     213
    -613
     270
      90
    -144
    -326
    -248
    -863
    -657
    -599
    -289
     179
    -926
     -24
    -755
      18
      80
     290
     -58
     144
     441
     214
     296
    -447
     107
     -12
    -627
     750
    -510
     -53
     833
     202
    -141
     478
     756
    -133
     726
     455
     699
     570
     168
    -606
     449
     299
    -388
     248
     -60
     260
      72
     683
    -763
     394
     236
    -112
    -551
     332
    -719
     471
     282
    -716
      58
     325
     -58
    -546
     487
     670
    -141
     245
     262
    1049
     438
    -109
      11
     108
     846
     659
     535
     170
     527
    -953
    -450
     143
      20
     569
     -39
    1066
    -715
     215
     221
      16
     217
     800
    -206
    -704
     360
    -335
     281
     149
     531
     128
     594
     387
    -451
     643
    -381
     442
     177
    -151
    -157
    -516
    -292
    -152
     227
    1124
    -636
     938
     756
     130
    -809
     167
    -482
      67
    -757
    -719
    -687
    -575
    -110
     503
     961
    -231
     663
     308
    -795
      22
    -211
    -880
    -307
    -272
      64
    -112
    -591
     -34
    -115
     -26
     252
    -702
    -485
     690
     323
     126
      59
     -79
     467
    -353
    -346
     112
     119
     141
    -274
    -425
     353
     472
     352
     495
    -447
    -194
     -75
    1015
     160
     379
     317
    -574
    -552
    -484
      35
    -454
     154
     225
    -158
     333
    -114
     295
    -844
     271
     557
    -565
      12
     -93
    -308
     186
    -481
       8
   -1158
     411
     753
    -669
    1369
    -239
     267
      14
     397
    -477
     619
     552
    -572
     326
     206
    -239
   -1258
     237
     482
     660
      36
     289
    -524
    -240
    -481
     700
    -685
    1145
     819
     331
     -57
    -374
    -852
     -27
   -1229
    1131
    -680
    -131
     361
    -242
     407
     821
     548
     518
      51
     652
     509
      84
    -231
     161
    -282
    -411
     804
    -216
    -552
    -235
    -266
    -710
    -788
     667
    -158
     784
     -79
      32
    -733
     -76
     680
    -789
      62
     713
     132
     491
   -1080
     218
    -233
     510
     -97
    -217
    -334
    -742
    -848
    -134
    1121
     194
    -178
    -177
     -21
     203
    -979
    -113
     727
     -39
    -677
      81
     831
    -651
     116
     175
     265
     665
    -641
    -675
      47
    -164
      45
     258
    -183
     873
     262
     737
     101
    -954
     -60
     -25
     864
      65
    -985
     220
    -305
    -377
      40
      92
     106
      76
    -764
    -103
    -480
     455
     267
     -94
     190
      51
    -490
     -91
    -103
      -6
    -201
     121
     535
     206
    -242
     474
    -310
    -508
    -905
    -257
     209
     127
    -828
     433
     728
     107
    -585
    -479
    -316
     691
     995
    -247
     527
    -640
     301
    -143
    -683
    -615
     152
     263
     144
    -486
     312
    -694
    -262
     367
    -456
     744
      13
     -61
    -521
     766
    -249
    -490
    -281
     277
     641
   -1255
    -110
     414
      28
     304
    -177
   -1043
    -645
    -379
    -362
    -146
   -1294
    -143
    -905
     979
     332
     -45
     818
    -201
     292
    -198
    -499
     122
   -1134
     707
     313
    -133
      -1
     135
     743
      17
    -906
     441
    -188
     442
      88
    -233
     758
    -603
    -274
    -339
     499
     424
     378
    -372
    -297
       2
      43
     -33
     517
    -236
    -943
    -522
     541
     723
     380
     410
    -621
     483
     141
    -442
     544
     245
     111
       9
     610
    -391
     443
    -168
     669
   -1598
     -81
    -278
     802
    -342
     503
     385
     339
    -222
     357
    -162
    -602
     951
     -96
     179
     409
     290
     -94
      66
    -631
      32
       5
     131
     294
    -191
    1004
    -217
    -436
     646
   -1143
     510
     923
    -452
    -517
    -564
     -80
   -1287
     458
     681
     386
    -484
     337
    -965
     470
    -223
     138
    -447
    -748
     120
     163
      53
     864
    -210
     833
     342
    -398
    -344
    -789
     844
     417
    -330
     -30
     -12
    -384
    -153
     239
    -402
     388
     568
    1229
      88
    -117
     754
    -443
     -39
    -764
    -989
    -128
     -16
     482
      42
     802
     689
     959
    -593
     927
    -522
    -518
     902
     -94
    -899
     828
    -699
     809
     813
    -165
     141
     -73
    -665
     505
    -730
     352
     220
    -165
      81
     432
    -222
     -42
       2
    -781
      90
     -52
    -440
    -752
    -236
     255
      85
    -542
     312
     -44
     587
    -413
    -170
     415
     830
     -62
    -332
     476
    -628
    -300
    1097
    -619
     488
    -810
     365
      82
    -401
    -230
    -260
    -125
    -195
    -305
     834
    -330
    1443
     566
     140
     156
    -134
     -19
      -8
     547
     -90
     206
     268
      19
    -106
     358
    -138
    -281
     370
    -671
    -176
    -297
     -72
     339
     394
     143
    -639
    -189
     -67
     333
      -1
    -272
     407
    -326
    -522
     491
     -79
     834
     174
     440
    -299
    -124
     349
     -65
    -787
     360
      75
      18
    -135
    -728
    -272
    1263
    -350
     982
     433
    -651
     352
    -175
    -555
     390
     332
     399
     291
    -144
    -423
     993
    -664
    -761
      62
     631
     246
      45
    -493
     217
     256
     361
     661
    -490
    -272
      55
     461
    -615
     413
    -910
    -223
    -237
     589
    -601
     291
     601
    -295
     609
     928
     -46
     -91
    -992
    -164
    -301
     633
    -271
    -639
     705
    -167
      53
     843
    -657
    -272
    -474
     557
    -915
     -13
     216
     215
    -232
    -337
       2
    -547
    -189
     125
   -1681
     445
     251
    -184
   -1187
    -172
   -1026
    -560
    -138
     763
      87
    -140
       2
    -243
    -619
      20
    -159
     168
    -174
    -626
    -968
    -620
      14
    -648
     -94
     828
     527
     731
     788
    -623
    -458
     536
   -1104
     276
     421
    -261
    -240
    -649
     203
    -417
     473
    -398
     -41
     744
     -13
       5
     266
    -764
     510
     838
     468
     280
     252
    1143
     737
    -429
     421
     517
     -33
    1088
      36
     457
     250
     992
     390
     231
    -282
     851
    -593
    -123
     443
     316
      19
     945
    -741
     518
     136
    -280
    -635
    1034
    -345
    -467
      59
    -136
      50
     493
    -355
   -1014
    -187
     200
    -491
    -706
      29
    -160
     286
     102
     357
     141
    -927
     -95
    -350
     622
    -187
    -587
    -375
    -230
    -128
   -1191
     314
      63
     636
      30
    -262
    -789
     951
     589
    -109
    -283
    -323
     -59
   -1253
     450
    -632
     813
     827
    -587
    -449
    -125
     488
     147
     687
     147
    -362
     230
     -28
     193
    -439
    -630
    -895
     169
     228
     -83
     371
    -481
   -1035
    -449
    -540
     207
     683
    -631
     170
    -795
     149
      66
    -171
     218
     -65
      68
     -54
    -285
     154
     -59
    -582
    -282
    -124
    -509
     183
    -497
    -789
     367
     444
    -130
    1044
     151
    -137
     157
     316
      30
    -744
    -841
    -445
     482
     199
     381
     259
     487
     261
    -638
    -317
    -155
    -211
    1357
   -1339
     355
       2
      28
     -37
     346
     -43
     274
     -84
    -939
    -199
      49
     419
    -695
    -444
     835
     -62
     -54
    -128
      95
     -55
    -534
     596
     193
    -134
    -237
     -79
    -408
    -402
     742
     413
    -580
     912
     307
     204
    -642
     548
      48
    -813
     453
     682
     101
    -551
     172
    -294
    -393
     153
    -359
    -399
     308
      57
    -274
     480
    -701
    -395
   -1103
    -242
     420
    -592
     147
    -298
     433
      25
    -605
     405
     283
    -362
     229
     203
     198
     148
   -1053
    -103
     581
     285
     657
    1017
      78
     -70
     757
     156
    -342
     -42
      47
    -465
     -50
    -506
     102
     504
     202
    -412
     325
     306
    -480
     281
   -1041
     520
     229
    -789
    -382
    -601
    -260
     917
     488
     628
     842
     123
     166
      -4
    1374
     208
    -281
    -576
     287
      25
      40
     779
     184
     906
     -28
    -604
    -367
     180
     862
     719
      70
    -420
    -333
     497
    -408
     -73
    -248
    -120
     453
    -671
    -661
     997
     471
     669
    -422
    -458
     406
      97
     158
     644
       9
     720
     341
     263
     251
    -346
     794
     491
     326
    -372
    -832
    -177
     221
    -189
    -466
     536
    1187
     775
      -7
     562
      79
     703
    -349
     268
     495
     194
;
