# Supplementary material for: Maglev Train Signal Processing Architecture Based on Nonlinear Discrete Tracking Differentiator
Source: Sensors (Basel). 2018 May 24;18(6):1697. doi: 10.3390/s18061697 (PMC6022124; doi:10.3390/s18061697)
Supplement: Supplementary file 1 [file sensors-18-01697-s001.zip › Int_s.txt]

    2474
    2453
    2439
    2469
    2469
    2516
    2495
    2480
    2492
    2466
    2437
    2498
    2479
    2511
    2500
    2498
    2476
    2502
    2478
    2493
    2488
    2497
    2540
    2491
    2487
    2524
    2485
    2499
    2476
    2510
    2515
    2518
    2508
    2522
    2501
    2477
    2503
    2532
    2548
    2538
    2509
    2529
    2501
    2537
    2535
    2497
    2523
    2564
    2491
    2520
    2503
    2515
    2504
    2547
    2522
    2545
    2557
    2539
    2560
    2544
    2544
    2558
    2573
    2547
    2589
    2532
    2515
    2564
    2514
    2503
    2561
    2568
    2558
    2561
    2579
    2561
    2575
    2565
    2565
    2612
    2616
    2582
    2596
    2607
    2550
    2534
    2609
    2587
    2558
    2603
    2605
    2630
    2588
    2589
    2571
    2543
    2583
    2622
    2577
    2605
    2571
    2633
    2630
    2588
    2585
    2627
    2630
    2628
    2611
    2618
    2622
    2605
    2655
    2597
    2602
    2618
    2620
    2598
    2595
    2607
    2615
    2623
    2598
    2611
    2617
    2605
    2648
    2640
    2623
    2663
    2655
    2630
    2654
    2630
    2625
    2618
    2664
    2669
    2660
    2636
    2667
    2638
    2645
    2641
    2633
    2649
    2649
    2623
    2648
    2700
    2656
    2677
    2653
    2640
    2644
    2620
    2634
    2667
    2662
    2648
    2708
    2688
    2652
    2650
    2667
    2643
    2677
    2660
    2665
    2631
    2659
    2663
    2629
    2632
    2635
    2673
    2673
    2622
    2661
    2626
    2660
    2668
    2619
    2687
    2659
    2636
    2710
    2700
    2669
    2657
    2681
    2679
    2612
    2643
    2632
    2651
    2684
    2631
    2653
    2676
    2600
    2692
    2619
    2659
    2657
    2664
    2676
    2630
    2686
    2661
    2665
    2637
    2660
    2668
    2663
    2670
    2635
    2614
    2658
    2637
    2657
    2666
    2629
    2622
    2638
    2640
    2653
    2651
    2678
    2653
    2671
    2650
    2629
    2669
    2639
    2622
    2663
    2665
    2662
    2637
    2652
    2635
    2653
    2641
    2664
    2645
    2639
    2652
    2621
    2642
    2622
    2635
    2667
    2649
    2634
    2651
    2648
    2633
    2615
    2677
    2640
    2672
    2637
    2663
    2649
    2635
    2602
    2619
    2626
    2653
    2650
    2636
    2628
    2640
    2617
    2648
    2612
    2595
    2622
    2593
    2629
    2647
    2592
    2585
    2614
    2616
    2641
    2622
    2624
    2598
    2612
    2633
    2625
    2604
    2602
    2657
    2614
    2592
    2595
    2606
    2630
    2595
    2603
    2633
    2619
    2586
    2576
    2619
    2592
    2589
    2562
    2534
    2569
    2615
    2575
    2566
    2575
    2596
    2564
    2530
    2562
    2599
    2602
    2597
    2582
    2574
    2548
    2583
    2551
    2575
    2536
    2560
    2587
    2554
    2567
    2556
    2547
    2559
    2543
    2563
    2536
    2532
    2538
    2566
    2554
    2561
    2586
    2532
    2527
    2554
    2532
    2546
    2547
    2548
    2527
    2568
    2524
    2494
    2510
    2538
    2549
    2511
    2553
    2519
    2503
    2533
    2504
    2485
    2448
    2521
    2516
    2483
    2477
    2454
    2481
    2485
    2514
    2491
    2535
    2477
    2466
    2482
    2490
    2488
    2486
    2490
    2491
    2471
    2454
    2477
    2496
    2516
    2467
    2440
    2434
    2451
    2437
    2455
    2432
    2467
    2490
    2480
    2457
    2460
    2446
    2426
    2422
    2432
    2449
    2407
    2433
    2443
    2446
    2449
    2478
    2421
    2443
    2397
    2447
    2416
    2441
    2480
    2405
    2413
    2455
    2446
    2424
    2405
    2396
    2390
    2392
    2413
    2412
    2439
    2404
    2412
    2386
    2402
    2371
    2410
    2364
    2395
    2412
    2397
    2400
    2376
    2329
    2373
    2390
    2349
    2362
    2411
    2373
    2376
    2342
    2370
    2389
    2332
    2359
    2359
    2372
    2390
    2396
    2370
    2390
    2344
    2350
    2331
    2399
    2313
    2360
    2341
    2356
    2314
    2308
    2349
    2382
    2351
    2352
    2323
    2343
    2323
    2320
    2314
    2324
    2348
    2375
    2333
    2323
    2296
    2341
    2335
    2304
    2338
    2346
    2308
    2316
    2346
    2309
    2325
    2304
    2311
    2268
    2288
    2307
    2292
    2267
    2317
    2294
    2318
    2281
    2254
    2330
    2290
    2296
    2282
    2288
    2322
    2316
    2278
    2301
    2282
    2284
    2279
    2277
    2322
    2283
    2301
    2288
    2296
    2285
    2274
    2279
    2323
    2283
    2265
    2271
    2313
    2252
    2272
    2259
    2241
    2287
    2285
    2287
    2288
    2260
    2277
    2239
    2224
    2264
    2298
    2237
    2256
    2299
    2308
    2296
    2278
    2254
    2275
    2250
    2285
    2265
    2242
    2263
    2278
    2292
    2230
    2243
    2265
    2274
    2263
    2250
    2332
    2221
    2292
    2253
    2230
    2247
    2277
    2273
    2215
    2271
    2263
    2275
    2288
    2203
    2280
    2238
    2238
    2235
    2257
    2245
    2260
    2237
    2287
    2256
    2229
    2257
    2250
    2274
    2238
    2271
    2263
    2289
    2251
    2280
    2248
    2271
    2227
    2243
    2254
    2266
    2236
    2244
    2230
    2309
    2238
    2250
    2219
    2233
    2256
    2238
    2262
    2278
    2248
    2280
    2280
    2293
    2270
    2259
    2299
    2273
    2257
    2251
    2255
    2255
    2245
    2261
    2274
    2260
    2242
    2251
    2274
    2280
    2280
    2249
    2256
    2241
    2259
    2247
    2245
    2284
    2229
    2265
    2284
    2272
    2277
    2280
    2336
    2262
    2287
    2252
    2297
    2293
    2299
    2271
    2271
    2299
    2292
    2314
    2300
    2338
    2315
    2258
    2256
    2278
    2262
    2284
    2314
    2317
    2279
    2321
    2306
    2292
    2313
    2325
    2292
    2299
    2304
    2294
    2312
    2314
    2331
    2307
    2291
    2306
    2307
    2301
    2364
    2305
    2315
    2301
    2316
    2309
    2320
    2324
    2314
    2328
    2378
    2349
    2341
    2307
    2342
    2352
    2284
    2337
    2387
    2314
    2313
    2364
    2306
    2330
    2348
    2335
    2341
    2347
    2336
    2347
    2326
    2308
    2374
    2313
    2343
    2389
    2311
    2361
    2380
    2398
    2361
    2359
    2324
    2372
    2352
    2354
    2378
    2369
    2362
    2351
    2379
    2361
    2364
    2390
    2409
    2377
    2389
    2378
    2389
    2370
    2374
    2386
    2424
    2381
    2389
    2429
    2380
    2415
    2388
    2405
    2412
    2423
    2407
    2399
    2409
    2440
    2456
    2425
    2443
    2405
    2429
    2448
    2428
    2420
    2405
    2467
    2437
    2451
    2470
    2434
    2423
    2439
    2408
    2424
    2449
    2444
    2484
    2466
    2456
    2463
    2462
    2462
    2458
    2442
    2478
    2468
    2442
    2452
    2462
    2451
    2476
    2475
    2453
    2514
    2437
    2470
    2498
    2517
    2463
    2473
    2524
    2496
    2471
    2498
    2461
    2463
    2509
    2461
    2492
    2526
    2484
    2552
    2530
    2475
    2530
    2481
    2489
    2553
    2536
    2559
    2544
    2526
    2553
    2488
    2535
    2517
    2529
    2552
    2564
    2522
    2514
    2531
    2552
    2535
    2538
    2556
    2529
    2563
    2560
    2542
    2585
    2512
    2581
    2552
    2528
    2562
    2533
    2608
    2573
    2522
    2547
    2564
    2556
    2577
    2528
    2590
    2538
    2550
    2558
    2627
    2567
    2605
    2558
    2578
    2613
    2572
    2600
    2602
    2597
    2568
    2582
    2602
    2584
    2584
    2634
    2610
    2603
    2578
    2610
    2565
    2616
    2615
    2607
    2636
    2589
    2643
    2607
    2598
    2643
    2572
    2588
    2611
    2641
    2626
    2625
    2608
    2553
    2586
    2621
    2621
    2645
    2633
    2640
    2633
    2618
    2636
    2640
    2620
    2635
    2648
    2624
    2615
    2673
    2617
    2695
    2638
    2619
    2624
    2619
    2645
    2632
    2631
    2637
    2656
    2661
    2627
    2611
    2619
    2624
    2631
    2619
    2633
    2652
    2660
    2649
    2661
    2631
    2637
    2642
    2634
    2644
    2648
    2629
    2690
    2681
    2682
    2673
    2638
    2663
    2658
    2666
    2689
    2644
    2679
    2669
    2668
    2655
    2631
    2650
    2640
    2652
    2696
    2627
    2645
    2679
    2635
    2685
    2674
    2682
    2694
    2679
    2623
    2663
    2679
    2602
    2647
    2659
    2661
    2687
    2653
    2653
    2654
    2656
    2623
    2678
    2662
    2667
    2661
    2648
    2664
    2701
    2670
    2661
    2691
    2677
    2656
    2649
    2647
    2648
    2624
    2651
    2640
    2738
    2627
    2654
    2644
    2655
    2663
    2683
    2687
    2641
    2659
    2644
    2639
    2681
    2683
    2651
    2654
    2638
    2663
    2632
    2617
    2674
    2660
    2651
    2668
    2646
    2627
    2674
    2602
    2649
    2693
    2617
    2645
    2631
    2678
    2642
    2652
    2634
    2636
    2682
    2657
    2674
    2637
    2639
    2655
    2646
    2620
    2616
    2632
    2640
    2638
    2638
    2667
    2663
    2654
    2626
    2644
    2587
    2635
    2602
    2596
    2610
    2658
    2652
    2628
    2659
    2630
    2603
    2616
    2612
    2611
    2639
    2614
    2575
    2647
    2619
    2638
    2614
    2609
    2639
    2569
    2586
    2609
    2565
    2605
    2608
    2591
    2587
    2572
    2580
    2601
    2597
    2566
    2595
    2576
    2558
    2556
    2561
    2590
    2548
    2556
    2573
    2527
    2559
    2613
    2575
    2580
    2597
    2506
    2542
    2522
    2597
    2545
    2559
    2553
    2545
    2554
    2573
    2549
    2548
    2522
    2567
    2602
    2531
    2557
    2588
    2571
    2550
    2570
    2498
    2537
    2569
    2514
    2506
    2511
    2510
    2532
    2515
    2530
    2512
    2533
    2508
    2524
    2525
    2487
    2528
    2517
    2534
    2530
    2544
    2517
    2528
    2490
    2527
    2532
    2484
    2489
    2532
    2498
    2443
    2538
    2475
    2524
    2478
    2494
    2518
    2478
    2430
    2476
    2477
    2478
    2476
    2475
    2465
    2453
    2434
    2492
    2445
    2433
    2476
    2447
    2479
    2481
    2411
    2467
    2480
    2466
    2463
    2457
    2453
    2468
    2444
    2467
    2416
    2461
    2432
    2464
    2405
    2420
    2406
    2426
    2435
    2389
    2394
    2460
    2432
    2423
    2378
    2389
    2423
    2403
    2430
    2443
    2353
    2425
    2395
    2384
    2421
    2371
    2394
    2409
    2425
    2406
    2373
    2426
    2395
    2392
    2393
    2354
    2390
    2418
    2400
    2369
    2362
    2332
    2388
    2357
    2350
    2381
    2373
    2365
    2379
    2375
    2340
    2332
    2353
    2384
    2362
    2333
    2345
    2302
    2339
    2316
    2339
    2325
    2338
    2312
    2336
    2337
    2334
    2316
    2322
    2351
    2338
    2305
    2320
    2336
    2330
    2375
    2299
    2347
    2307
    2346
    2349
    2318
    2315
    2323
    2353
    2293
    2329
    2299
    2317
    2299
    2294
    2270
    2336
    2283
    2322
    2294
    2313
    2311
    2275
    2296
    2274
    2282
    2300
    2281
    2273
    2253
    2286
    2321
    2318
    2285
    2298
    2283
    2273
    2291
    2280
    2298
    2301
    2277
    2268
    2257
    2289
    2286
    2288
    2311
    2297
    2264
    2286
    2288
    2291
    2273
    2290
    2275
    2262
    2293
    2245
    2242
    2277
    2262
    2273
    2269
    2306
    2236
    2240
    2302
    2253
    2253
    2265
    2274
    2247
    2263
    2228
    2267
    2249
    2259
    2256
    2276
    2291
    2286
    2244
    2276
    2246
    2258
    2221
    2251
    2246
    2264
    2248
    2264
    2276
    2274
    2258
    2264
    2237
    2237
    2222
    2260
    2252
    2244
    2254
    2238
    2224
    2268
    2257
    2246
    2267
    2211
    2259
    2252
    2249
    2264
    2287
    2267
    2277
    2226
    2261
    2254
    2249
    2247
    2263
    2267
    2264
    2267
    2259
    2245
    2247
    2253
    2233
    2249
    2260
    2258
    2249
    2257
    2246
    2246
    2256
    2260
    2252
    2258
    2253
    2231
    2298
    2252
    2268
    2267
    2272
    2266
    2271
    2270
    2260
    2234
    2242
    2259
    2297
    2283
    2275
    2269
    2278
    2272
    2282
    2227
    2258
    2279
    2262
    2277
    2299
    2256
    2299
    2286
    2270
    2272
    2233
    2294
    2309
    2296
    2257
    2271
    2262
    2252
    2269
    2307
    2289
    2277
    2310
    2274
    2308
    2274
    2295
    2307
    2278
    2316
    2320
    2309
    2286
    2303
    2327
    2299
    2271
    2299
    2282
    2318
    2305
    2274
    2302
    2335
    2324
    2321
    2279
    2300
    2335
    2325
    2313
    2329
    2326
    2297
    2312
    2277
    2355
    2298
    2311
    2336
    2311
    2330
    2315
    2334
    2331
    2359
    2317
    2361
    2334
    2364
    2335
    2376
    2342
    2347
    2316
    2350
    2330
    2364
    2353
    2342
    2387
    2350
    2341
    2356
    2364
    2346
    2341
    2335
    2363
    2349
    2361
    2376
    2393
    2397
    2373
    2389
    2340
    2389
    2386
    2374
    2400
    2365
    2397
    2380
    2352
    2405
    2394
    2368
    2391
    2397
    2395
    2417
    2391
    2427
    2424
    2388
    2408
    2409
    2394
    2410
    2410
    2387
    2465
    2426
    2421
    2442
    2384
    2463
    2363
    2411
    2430
    2393
    2418
    2462
    2438
    2447
    2441
    2456
    2438
    2415
    2461
    2431
    2431
    2418
    2447
    2494
    2457
    2433
    2449
    2460
    2474
    2438
    2469
    2527
    2464
    2470
    2464
    2452
    2487
    2486
    2473
    2487
    2471
    2472
    2489
    2448
    2518
    2503
    2484
    2476
    2500
    2540
    2504
    2474
    2535
    2486
    2485
    2500
    2499
    2501
    2496
    2483
    2522
    2521
    2506
    2535
    2571
    2518
    2497
    2529
    2556
    2559
    2536
    2526
    2489
    2573
    2536
    2527
    2541
    2564
    2538
    2549
    2568
    2523
    2535
    2546
    2564
    2544
    2525
    2578
    2540
    2546
    2582
    2578
    2565
    2561
    2527
    2548
    2563
    2567
    2574
    2568
    2567
    2572
    2554
    2572
    2556
    2586
    2582
    2553
    2570
    2605
    2564
    2621
    2599
    2561
    2622
    2549
    2610
    2602
    2603
    2634
    2579
    2605
    2597
    2587
    2565
    2625
    2613
    2615
    2627
    2601
    2615
    2624
    2614
    2640
    2585
    2620
    2593
    2589
    2598
    2631
    2593
    2642
    2625
    2604
    2644
    2611
    2616
    2631
    2624
    2661
    2616
    2658
    2638
    2641
    2624
    2656
    2637
    2636
    2623
    2654
    2608
    2620
    2651
    2650
    2634
    2625
    2609
    2715
    2626
    2638
    2628
    2648
    2641
    2609
    2614
    2634
    2678
    2638
    2660
    2662
    2674
    2667
    2663
    2662
    2656
    2700
    2664
    2648
    2646
    2681
    2670
    2643
    2651
    2636
    2647
    2659
    2643
    2645
    2636
    2665
    2654
    2628
    2668
    2676
    2631
    2639
    2645
    2599
    2663
    2674
    2686
    2697
    2644
    2633
    2647
    2688
    2670
    2648
    2629
    2679
    2656
    2639
    2669
    2653
    2671
    2644
    2685
    2645
    2664
    2650
    2679
    2653
    2689
    2640
    2689
    2667
    2669
    2639
    2667
    2697
    2680
    2652
    2675
    2646
    2656
    2682
    2660
    2676
    2650
    2647
    2685
    2647
    2657
    2667
    2650
    2637
    2637
    2624
    2651
    2645
    2645
    2656
    2657
    2661
    2603
    2633
    2656
    2684
    2672
    2651
    2631
    2669
    2653
    2670
    2646
    2638
    2651
    2639
    2688
    2639
    2633
    2618
    2643
    2605
    2671
    2662
    2636
    2618
    2663
    2620
    2638
    2639
    2622
    2624
    2649
    2636
    2655
    2636
    2591
    2602
    2626
    2651
    2641
    2605
    2623
    2601
    2602
    2629
    2611
    2603
    2591
    2666
    2608
    2630
    2622
    2645
    2631
    2613
    2590
    2639
    2624
    2575
    2579
    2616
    2598
    2572
    2610
    2583
    2583
    2588
    2557
    2593
    2572
    2603
    2596
    2593
    2592
    2585
    2582
    2572
    2618
    2609
    2609
    2589
    2559
    2566
    2574
    2578
    2581
    2556
    2577
    2556
    2563
    2589
    2575
    2559
    2524
    2552
    2546
    2549
    2567
    2573
    2507
    2588
    2566
    2516
    2558
    2568
    2569
    2548
    2547
    2559
    2603
    2532
    2549
    2491
    2553
    2542
    2526
    2551
    2525
    2571
    2524
    2524
    2493
    2510
    2531
    2489
    2509
    2529
    2511
    2479
    2517
    2487
    2491
    2487
    2506
    2508
    2465
    2469
    2490
    2466
    2533
    2512
    2487
    2470
    2488
    2508
    2489
    2495
    2480
    2489
    2467
    2423
    2475
    2439
    2531
    2487
    2476
    2459
    2493
    2466
    2494
    2455
    2451
    2470
    2475
    2447
    2476
    2451
    2444
    2439
    2464
    2468
    2465
    2440
    2434
    2460
    2429
    2420
    2413
    2456
    2455
    2428
    2421
    2437
    2411
    2414
    2418
    2409
    2403
    2443
    2446
    2368
    2419
    2402
    2374
    2402
    2383
    2404
    2405
    2410
    2437
    2372
    2401
    2439
    2431
    2386
    2371
    2421
    2385
    2379
    2378
    2367
    2380
    2354
    2355
    2361
    2390
    2364
    2371
    2381
    2338
    2359
    2377
    2377
    2341
    2361
    2369
    2394
    2369
    2370
    2358
    2299
    2336
    2400
    2346
    2380
    2384
    2359
    2360
    2390
    2351
    2350
    2330
    2328
    2317
    2328
    2367
    2318
    2358
    2312
    2311
    2326
    2354
    2300
    2273
    2312
    2317
    2293
    2308
    2302
    2332
    2320
    2337
    2294
    2312
    2282
    2303
    2306
    2295
    2322
    2321
    2312
    2318
    2311
    2302
    2312
    2303
    2324
    2319
    2283
    2278
    2288
    2283
    2268
    2269
    2329
    2316
    2298
    2265
    2292
    2265
    2283
    2309
    2262
    2290
    2294
    2285
    2256
    2284
    2290
    2293
    2261
    2263
    2267
    2303
    2268
    2313
    2291
    2261
    2259
    2284
    2300
    2238
    2285
    2241
    2268
    2282
    2248
    2217
    2282
    2222
    2280
    2249
    2259
    2244
    2283
    2231
    2259
    2316
    2250
    2251
    2290
    2293
    2233
    2259
    2268
    2249
    2245
    2223
    2263
    2279
    2263
    2262
    2297
    2243
    2232
    2254
    2224
    2243
    2286
    2238
    2207
    2230
    2224
    2259
    2252
    2252
    2265
    2282
    2235
    2274
    2263
    2240
    2267
    2284
    2290
    2232
    2224
    2242
    2240
    2237
    2235
    2242
    2294
    2261
    2233
    2275
    2270
    2265
    2256
    2245
    2244
    2236
    2239
    2210
    2269
    2240
    2259
    2242
    2258
    2272
    2264
    2254
    2220
    2255
    2263
    2243
    2234
    2262
    2299
    2250
    2306
    2270
    2258
    2257
    2256
    2266
    2236
    2248
    2239
    2263
    2265
    2276
    2262
    2261
    2229
    2297
    2228
    2315
    2258
    2249
    2285
    2301
    2295
    2285
    2275
    2261
    2276
    2278
    2280
    2297
    2269
    2304
    2285
    2256
    2297
    2304
    2257
    2283
    2306
    2274
    2289
    2277
    2267
    2289
    2258
    2286
    2295
    2293
    2304
    2282
    2327
    2305
    2334
    2258
    2284
    2309
    2283
    2324
    2257
    2292
    2332
    2287
    2319
    2334
    2348
    2308
    2363
    2308
    2352
    2285
    2297
    2291
    2277
    2336
    2335
    2334
    2333
    2290
    2356
    2314
    2342
    2347
    2341
    2353
    2342
    2350
    2325
    2318
    2335
    2326
    2356
    2342
    2354
    2360
    2365
    2357
    2352
    2346
    2325
    2358
    2351
    2371
    2377
    2355
    2344
    2378
    2365
    2399
    2392
    2372
    2341
    2382
    2365
    2371
    2370
    2364
    2358
    2386
    2383
    2420
    2378
    2376
    2398
    2413
    2423
    2388
    2393
    2408
    2402
    2393
    2420
    2410
    2426
    2406
    2428
    2429
    2410
    2390
    2428
    2419
    2446
    2418
    2433
    2425
    2416
    2429
    2441
    2427
    2424
    2449
    2419
    2411
    2443
    2419
    2413
    2448
    2459
    2437
    2459
    2424
    2454
    2432
    2438
    2440
    2413
    2477
    2428
    2464
    2473
    2449
    2469
    2516
    2494
    2466
    2461
    2472
    2460
    2491
    2475
    2434
    2514
    2491
    2507
    2485
    2481
    2482
    2446
    2508
    2547
    2502
    2513
    2527
    2511
    2528
    2536
    2487
    2523
    2536
    2515
    2522
    2535
    2542
    2523
    2534
    2489
    2537
    2494
    2534
    2530
    2519
    2539
    2553
    2540
    2524
    2514
    2548
    2516
    2524
    2545
    2507
    2544
    2510
    2586
    2555
    2558
    2556
    2584
    2558
    2583
    2577
    2519
    2560
    2551
    2600
    2540
    2578
    2560
    2552
    2576
    2544
    2559
    2609
    2567
    2569
    2569
    2608
    2625
    2561
    2574
    2634
    2581
    2552
    2597
    2573
    2549
    2596
    2606
    2575
    2561
    2555
    2627
    2614
    2622
    2581
    2619
    2581
    2585
    2601
    2607
    2588
    2620
    2612
    2614
    2650
    2584
    2630
    2620
    2603
    2600
    2582
    2597
    2579
    2617
    2629
    2631
    2611
    2622
    2620
    2648
    2625
    2626
    2636
    2639
    2562
    2596
    2634
    2654
    2621
    2641
    2607
    2592
    2641
    2656
    2626
    2637
    2632
    2649
    2650
    2623
    2702
    2641
    2635
    2627
    2663
    2646
    2649
    2683
    2642
    2630
    2638
    2625
    2616
    2668
    2678
    2660
    2691
    2621
    2627
    2673
    2695
    2658
    2659
    2680
    2666
    2648
    2644
    2666
    2647
    2629
    2662
    2669
    2671
    2686
    2654
    2671
    2639
    2715
    2670
    2651
    2650
    2675
    2642
    2658
    2648
    2659
    2680
    2659
    2670
    2637
    2688
    2668
    2687
    2653
    2682
    2663
    2688
    2671
    2675
    2691
    2658
    2671
    2648
    2665
    2598
    2642
    2664
    2635
    2649
    2638
    2666
    2663
    2666
    2658
    2638
    2657
    2624
    2644
    2666
    2625
    2654
    2696
    2680
    2658
    2652
    2634
    2654
    2657
    2647
    2648
    2639
    2665
    2673
    2613
    2657
    2664
    2622
    2650
    2639
    2649
    2678
    2668
    2691
    2666
    2642
    2687
    2634
    2631
    2627
    2683
    2640
    2632
    2667
    2609
    2652
    2637
    2622
    2619
    2637
    2655
    2626
    2615
    2655
    2634
    2662
    2641
    2638
    2629
    2622
    2624
    2591
    2615
    2577
    2633
    2614
    2557
    2604
    2648
    2661
    2613
    2635
    2614
    2636
    2600
    2613
    2602
    2626
    2611
    2598
    2587
    2569
    2605
    2625
    2648
    2611
    2583
    2599
    2608
    2574
    2598
    2582
    2585
    2593
    2585
    2572
    2563
    2573
    2567
    2597
    2574
    2596
    2594
    2572
    2535
    2592
    2579
    2577
    2614
    2544
    2603
    2547
    2540
    2542
    2578
    2545
    2577
    2562
    2542
    2572
    2576
    2582
    2516
    2535
    2552
    2524
    2573
    2544
    2534
    2545
    2528
    2554
    2524
    2531
    2547
    2522
    2513
    2523
    2519
    2522
    2531
    2509
    2538
    2536
    2513
    2526
    2514
    2527
    2507
    2520
    2516
    2520
    2494
    2476
    2508
    2508
    2468
    2516
    2522
    2486
    2476
    2482
    2473
    2480
    2493
    2486
    2511
    2470
    2456
    2476
    2501
    2502
    2448
    2455
    2497
    2490
    2437
    2431
    2486
    2457
    2434
    2462
    2481
    2488
    2413
    2484
    2454
    2435
    2456
    2458
    2439
    2465
    2445
    2465
    2463
    2442
    2473
    2445
    2421
    2442
    2422
    2432
    2421
    2430
    2453
    2453
    2441
    2427
    2401
    2414
    2411
    2421
    2408
    2416
    2433
    2444
    2417
    2382
    2381
    2397
    2412
    2409
    2404
    2371
    2369
    2417
    2391
    2387
    2361
    2400
    2385
    2380
    2408
    2368
    2354
    2376
    2438
    2376
    2355
    2356
    2375
    2385
    2342
    2377
    2357
    2378
    2366
    2366
    2388
    2358
    2325
    2390
    2360
    2360
    2362
    2350
    2312
    2351
    2326
    2366
    2323
    2369
    2334
    2301
    2337
    2364
    2346
    2316
    2343
    2276
    2379
    2349
    2371
    2295
    2335
    2341
    2304
    2309
    2276
    2333
    2288
    2344
    2320
    2293
    2325
    2309
    2318
    2328
    2328
    2316
    2310
    2334
    2343
    2313
    2349
    2275
    2271
    2329
    2298
    2272
    2292
    2287
    2286
    2301
    2294
    2270
    2275
    2300
    2327
    2309
    2273
    2285
    2294
    2261
    2278
    2273
    2288
    2287
    2294
    2266
    2275
    2266
    2284
    2283
    2268
    2319
    2240
    2241
    2240
    2273
    2256
    2246
    2275
    2249
    2251
    2267
    2269
    2251
    2237
    2237
    2292
    2250
    2264
    2247
    2278
    2266
    2287
    2283
    2282
    2277
    2228
    2251
    2249
    2277
    2255
    2241
    2273
    2236
    2249
    2230
    2271
    2248
    2242
    2248
    2243
    2252
    2251
    2293
    2280
    2251
    2252
    2246
    2253
    2277
    2237
    2255
    2245
    2243
    2275
    2275
    2267
    2239
    2270
    2254
    2251
    2244
    2224
    2242
    2242
    2284
    2198
    2226
    2266
    2213
    2288
    2256
    2273
    2254
    2293
    2245
    2248
    2260
    2272
    2282
    2277
    2235
    2267
    2255
    2252
    2276
    2257
    2266
    2275
    2265
    2229
    2275
    2248
    2254
    2271
    2238
    2241
    2270
    2267
    2240
    2285
    2270
    2281
    2270
    2274
    2266
    2249
    2283
    2307
    2266
    2284
    2244
    2269
    2284
    2270
    2270
    2253
    2244
    2287
    2261
    2236
    2269
    2280
    2311
    2284
    2256
    2269
    2233
    2279
    2303
    2308
    2268
    2275
    2308
    2303
    2294
    2308
    2297
    2295
    2320
    2259
    2250
    2307
    2299
    2290
    2302
    2266
    2312
    2292
    2326
    2312
    2311
    2285
    2295
    2272
    2283
    2321
    2286
    2327
    2339
    2331
    2283
    2348
    2302
    2285
    2301
    2325
    2331
    2335
    2318
    2332
    2321
    2335
    2325
    2318
    2328
    2339
    2368
    2341
    2311
    2339
    2346
    2353
    2327
    2325
    2359
    2322
    2343
    2353
    2368
    2357
    2326
    2329
    2366
    2343
    2365
    2375
    2374
    2388
    2336
    2398
    2346
    2366
    2372
    2402
    2381
    2371
    2342
    2366
    2403
    2383
    2349
    2392
    2396
    2395
    2342
    2387
    2397
    2369
    2377
    2377
    2355
    2395
    2424
    2391
    2393
    2418
    2438
    2431
    2379
    2367
    2427
    2414
    2393
    2437
    2425
    2390
    2443
    2440
    2417
    2464
    2395
    2424
    2432
    2436
    2396
    2393
    2411
    2440
    2441
    2458
    2476
    2419
    2445
    2472
    2443
    2434
    2434
    2467
    2480
    2423
    2463
    2468
    2475
    2450
    2518
    2468
    2473
    2445
    2472
    2495
    2482
    2454
    2479
    2508
    2439
    2478
    2488
    2473
    2505
    2487
    2522
    2493
    2518
    2476
    2499
    2507
    2476
    2477
    2471
    2587
    2506
    2499
    2523
    2510
    2517
    2489
    2511
    2498
    2522
    2511
    2507
    2515
    2545
    2539
    2518
    2538
    2523
    2528
    2522
    2530
    2507
    2521
    2520
    2516
    2559
    2544
    2507
    2531
    2532
    2574
    2562
    2579
    2533
    2553
    2533
    2581
    2551
    2575
    2577
    2554
    2581
    2564
    2564
    2545
    2536
    2590
    2559
    2521
    2569
    2563
    2569
    2573
    2578
    2544
    2630
    2549
    2588
    2590
    2554
    2567
    2584
    2589
    2635
    2610
    2636
    2568
    2595
    2576
    2598
    2587
    2600
    2595
    2608
    2618
    2628
    2601
    2633
    2588
    2605
    2621
    2643
    2604
    2599
    2639
    2630
    2626
    2635
    2653
    2616
    2621
    2613
    2624
    2612
    2611
    2614
    2611
    2666
    2643
    2622
    2613
    2628
    2655
    2610
    2621
    2659
    2647
    2600
    2610
    2633
    2628
    2612
    2641
    2641
    2647
    2659
    2621
    2625
    2665
    2646
    2632
    2624
    2660
    2643
    2650
    2631
    2684
    2671
    2653
    2658
    2666
    2677
    2622
    2622
    2640
    2656
    2657
    2638
    2625
    2671
    2648
    2658
    2664
    2686
    2617
    2656
    2657
    2652
    2658
    2684
    2628
    2620
    2668
    2618
    2654
    2644
    2703
    2667
    2660
    2670
    2637
    2651
    2645
    2673
    2645
    2656
    2631
    2687
    2683
    2629
    2654
    2651
    2666
    2669
    2637
    2658
    2649
    2681
    2656
    2656
    2620
    2676
    2661
    2649
    2670
    2680
    2693
    2682
    2648
    2678
    2656
    2623
    2649
    2630
    2700
    2713
    2671
    2630
    2666
    2633
    2675
    2668
    2636
    2632
    2639
    2656
    2679
    2696
    2645
    2633
    2640
    2659
    2649
    2603
    2652
    2652
    2676
    2646
    2706
    2659
    2648
    2647
    2652
    2660
    2626
    2641
    2644
    2698
    2607
    2643
    2643
    2609
    2639
    2610
    2626
    2655
    2624
    2637
    2661
    2631
    2644
    2640
    2629
    2640
    2637
    2620
    2624
    2597
    2634
    2572
    2631
    2606
    2621
    2618
    2641
    2621
    2626
    2613
    2605
    2618
    2648
    2647
    2614
    2611
    2613
    2570
    2580
    2610
    2606
    2616
    2575
    2564
    2610
    2587
    2593
    2565
    2589
    2575
    2633
    2604
    2588
    2558
    2603
    2606
    2625
    2617
    2548
    2565
    2603
    2576
    2609
    2560
    2567
    2581
    2577
    2575
    2554
    2535
    2556
    2594
    2571
    2569
    2540
    2561
    2543
    2530
    2572
    2581
    2525
    2557
    2512
    2563
    2548
    2548
    2552
    2552
    2559
    2548
    2493
    2524
    2521
    2535
    2561
    2534
    2540
    2492
    2543
    2501
    2538
    2542
    2519
    2563
    2519
    2500
    2502
    2480
    2502
    2533
    2485
    2517
    2474
    2494
    2491
    2507
    2501
    2498
    2452
    2525
    2463
    2504
    2527
    2468
    2500
    2503
    2505
    2493
    2497
    2506
    2471
    2436
    2463
    2473
    2498
    2470
    2505
    2433
    2475
    2486
    2500
    2428
    2444
    2434
    2484
    2441
    2476
    2424
    2458
    2422
    2452
    2430
    2397
    2436
    2424
    2440
    2419
    2443
    2420
    2401
    2456
    2366
    2427
    2385
    2404
    2431
    2427
    2425
    2417
    2446
    2419
    2411
    2404
    2410
    2405
    2407
    2431
    2418
    2327
    2406
    2371
    2401
    2403
    2413
    2394
    2364
    2400
    2408
    2412
    2379
    2382
    2389
    2398
    2399
    2401
    2349
    2394
    2378
    2383
    2317
    2378
    2371
    2360
    2352
    2358
    2366
    2341
    2330
    2383
    2338
    2339
    2327
    2350
    2343
    2379
    2338
    2329
    2305
    2339
    2354
    2353
    2336
    2328
    2341
    2339
    2314
    2319
    2337
    2316
    2319
    2320
    2328
    2335
    2326
    2351
    2343
    2349
    2306
    2349
    2341
    2294
    2294
    2312
    2285
    2329
    2295
    2273
    2300
    2307
    2268
    2306
    2311
    2279
    2298
    2299
    2304
    2331
    2310
    2294
    2272
    2279
    2300
    2306
    2316
    2282
    2292
    2307
    2308
    2302
    2306
    2279
    2297
    2288
    2265
    2275
    2300
    2247
    2268
    2281
    2258
    2268
    2275
    2259
    2290
    2280
    2238
    2296
    2303
    2292
    2276
    2337
    2258
    2281
    2278
    2286
    2283
    2277
    2250
    2270
    2251
    2283
    2237
    2253
    2248
    2253
    2256
    2258
    2256
    2290
    2267
    2283
    2248
    2263
    2254
    2276
    2272
    2269
    2243
    2220
    2242
    2275
    2296
    2234
    2268
    2295
    2207
    2262
    2257
    2223
    2269
    2261
    2250
    2247
    2235
    2241
    2271
    2252
    2246
    2238
    2258
    2283
    2242
    2230
    2257
    2254
    2242
    2218
    2248
    2257
    2224
    2254
    2280
    2262
    2268
    2273
    2272
    2272
    2229
    2271
    2296
    2275
    2244
    2274
    2235
    2288
    2217
    2262
    2238
    2267
    2253
    2251
    2228
    2253
    2284
    2274
    2254
    2255
    2273
    2277
    2279
    2255
    2225
    2289
    2262
    2283
    2288
    2278
    2251
    2252
    2279
    2278
    2246
    2244
    2240
    2217
    2256
    2230
    2285
    2263
    2268
    2238
    2296
    2303
    2305
    2254
    2262
    2294
    2273
    2295
    2292
    2259
    2302
    2285
    2268
    2299
    2264
    2289
    2272
    2305
    2297
    2264
    2266
    2307
    2348
    2297
    2315
    2339
    2287
    2297
    2294
    2314
    2342
    2314
    2293
    2298
    2321
    2325
    2299
    2297
    2297
    2313
    2321
    2346
    2310
    2311
    2353
    2291
    2316
    2290
    2308
    2294
    2339
    2293
    2318
    2307
    2305
    2366
    2305
    2326
    2322
    2344
    2312
    2331
    2369
    2324
    2361
    2335
    2350
    2354
    2305
    2351
    2345
    2322
    2358
    2374
    2333
    2377
    2342
    2333
    2375
    2373
    2384
    2361
    2358
    2388
    2345
    2351
    2368
    2365
    2373
    2352
    2377
    2403
    2362
    2350
    2370
    2386
    2388
    2408
    2396
    2399
    2412
    2393
    2377
    2382
    2400
    2405
    2412
    2390
    2388
    2395
    2414
    2414
    2428
    2399
    2385
    2418
    2396
    2427
    2430
    2404
    2421
    2425
    2416
    2433
    2429
    2427
    2448
    2423
    2451
    2434
    2440
    2441
    2448
    2481
    2435
    2483
    2430
    2422
    2456
    2462
    2457
    2463
;
