# Supplementary material for: Maglev Train Signal Processing Architecture Based on Nonlinear Discrete Tracking Differentiator
Source: Sensors (Basel). 2018 May 24;18(6):1697. doi: 10.3390/s18061697 (PMC6022124; doi:10.3390/s18061697)
Supplement: Supplementary file 1 [file sensors-18-01697-s001.zip › Linear_1.m]

%#eml
function u=Linear_1(x1,x2,r,h)
T=1/h;
%a=x1+x2/T+x2/T*(abs(x2)*T/r-1)/2;
a=2*T*r*x1+r*x2+T*x2*abs(x2);
sy=sign(T^2*x1+T*x2-r)-sign(T^2*x1+T*x2+r);
sz=sign(T^2*x1+2*T*x2-r)-sign(T^2*x1+2*T*x2+r);
u=(-T^2*x1-T*2*x2+r*sign(a))*sy*sz/4-r*sign(a);
