# Supplementary material for: Maglev Train Signal Processing Architecture Based on Nonlinear Discrete Tracking Differentiator
Source: Sensors (Basel). 2018 May 24;18(6):1697. doi: 10.3390/s18061697 (PMC6022124; doi:10.3390/s18061697)
Supplement: Supplementary file 1 [file sensors-18-01697-s001.zip › Readme.txt]

QUARTUS is the VHDL program of the tracking-differentiator
GivenSignal_test,NoiseAndCarrier,NoiseAndCarrierOut are the MATLAB-Modelsim simulation files
Bin_noise,Bin_s,int_noise,int_s,sout,sout_y2 are the simultion results
data.mat is the data acquired from the maglev test bench
