# Supplementary material for: Maglev Train Signal Processing Architecture Based on Nonlinear Discrete Tracking Differentiator
Source: Sensors (Basel). 2018 May 24;18(6):1697. doi: 10.3390/s18061697 (PMC6022124; doi:10.3390/s18061697)
Supplement: Supplementary file 1 [file sensors-18-01697-s001.zip › sout.txt]

        12
       239
       423
       687
       968
      1240
      1508
      1729
      1940
      2124
      2279
      2360
      2411
      2445
      2471
      2485
      2494
      2495
      2495
      2494
      2492
      2491
      2491
      2496
      2502
      2502
      2503
      2504
      2502
      2498
      2496
      2499
      2503
      2507
      2510
      2512
      2508
      2503
      2505
      2513
      2522
      2525
      2525
      2524
      2522
      2524
      2522
      2519
      2523
      2524
      2521
      2518
      2515
      2513
      2516
      2521
      2525
      2532
      2538
      2542
      2545
      2546
      2548
      2552
      2555
      2559
      2560
      2553
      2548
      2544
      2534
      2530
      2535
      2543
      2549
      2556
      2561
      2564
      2567
      2567
      2571
      2581
      2589
      2591
      2594
      2591
      2579
      2573
      2576
      2576
      2578
      2584
      2593
      2599
      2599
      2595
      2586
      2579
      2582
      2587
      2590
      2590
      2594
      2603
      2608
      2605
      2605
      2610
      2615
      2618
      2619
      2619
      2618
      2620
      2621
      2617
      2614
      2614
      2612
      2609
      2606
      2606
      2609
      2610
      2610
      2610
      2611
      2614
      2621
      2625
      2632
      2639
      2643
      2644
      2644
      2640
      2635
      2635
      2642
      2649
      2651
      2652
      2652
      2650
      2648
      2645
      2643
      2644
      2643
      2641
      2649
      2658
      2662
      2665
      2661
      2656
      2649
      2643
      2643
      2646
      2650
      2657
      2669
      2673
      2670
      2667
      2662
      2660
      2661
      2662
      2658
      2654
      2654
      2652
      2646
      2642
      2643
      2649
      2650
      2648
      2647
      2646
      2650
      2650
      2651
      2655
      2654
      2658
      2668
      2675
      2675
      2673
      2674
      2668
      2657
      2650
      2646
      2648
      2651
      2649
      2652
      2650
      2650
      2651
      2649
      2650
      2653
      2658
      2658
      2659
      2662
      2663
      2661
      2658
      2659
      2660
      2662
      2661
      2651
      2645
      2643
      2643
      2648
      2649
      2645
      2641
      2639
      2640
      2642
      2648
      2654
      2657
      2659
      2656
      2654
      2653
      2649
      2646
      2649
      2653
      2654
      2652
      2649
      2647
      2647
      2648
      2649
      2648
      2647
      2645
      2641
      2638
      2635
      2637
      2643
      2644
      2644
      2645
      2644
      2640
      2640
      2643
      2648
      2651
      2652
      2653
      2650
      2643
      2634
      2629
      2630
      2634
      2638
      2638
      2637
      2635
      2634
      2633
      2625
      2619
      2615
      2613
      2618
      2620
      2615
      2610
      2609
      2613
      2618
      2621
      2619
      2616
      2616
      2618
      2618
      2615
      2616
      2620
      2618
      2612
      2607
      2608
      2609
      2607
      2608
      2612
      2611
      2604
      2601
      2600
      2598
      2592
      2582
      2572
      2574
      2579
      2579
      2578
      2579
      2580
      2574
      2567
      2568
      2575
      2582
      2586
      2586
      2581
      2576
      2572
      2569
      2565
      2561
      2562
      2564
      2563
      2563
      2561
      2558
      2556
      2555
      2553
      2549
      2544
      2544
      2547
      2551
      2556
      2559
      2554
      2550
      2547
      2545
      2544
      2545
      2543
      2544
      2544
      2535
      2526
      2522
      2525
      2526
      2528
      2530
      2527
      2524
      2522
      2516
      2504
      2496
      2499
      2500
      2496
      2487
      2480
      2478
      2482
      2488
      2494
      2499
      2495
      2489
      2487
      2486
      2486
      2487
      2488
      2487
      2482
      2476
      2477
      2482
      2486
      2479
      2469
      2460
      2453
      2449
      2447
      2447
      2453
      2463
      2467
      2467
      2464
      2456
      2447
      2440
      2437
      2433
      2429
      2430
      2432
      2437
      2444
      2447
      2446
      2438
      2433
      2430
      2429
      2437
      2441
      2436
      2434
      2437
      2438
      2433
      2425
      2415
      2407
      2403
      2403
      2409
      2414
      2414
      2411
      2406
      2401
      2397
      2393
      2389
      2391
      2394
      2396
      2395
      2386
      2376
      2373
      2371
      2367
      2369
      2374
      2376
      2374
      2369
      2370
      2367
      2361
      2359
      2359
      2365
      2372
      2377
      2380
      2377
      2370
      2361
      2360
      2356
      2351
      2349
      2348
      2344
      2336
      2332
      2337
      2345
      2349
      2348
      2345
      2341
      2335
      2330
      2326
      2327
      2334
      2341
      2341
      2333
      2327
      2327
      2326
      2325
      2328
      2329
      2326
      2327
      2327
      2325
      2323
      2318
      2311
      2302
      2298
      2297
      2293
      2291
      2293
      2297
      2299
      2294
      2292
      2295
      2295
      2294
      2292
      2295
      2301
      2302
      2300
      2297
      2293
      2290
      2286
      2289
      2292
      2294
      2294
      2294
      2294
      2291
      2287
      2289
      2293
      2291
      2286
      2286
      2286
      2281
      2276
      2268
      2264
      2267
      2272
      2277
      2279
      2277
      2272
      2261
      2254
      2256
      2259
      2258
      2261
      2270
      2280
      2285
      2283
      2278
      2273
      2271
      2271
      2268
      2264
      2264
      2268
      2269
      2263
      2259
      2260
      2262
      2261
      2270
      2274
      2272
      2272
      2264
      2256
      2254
      2258
      2255
      2251
      2253
      2257
      2264
      2263
      2259
      2257
      2251
      2247
      2245
      2245
      2248
      2249
      2251
      2256
      2254
      2251
      2251
      2253
      2254
      2254
      2256
      2261
      2265
      2266
      2266
      2265
      2260
      2253
      2250
      2251
      2250
      2248
      2245
      2249
      2255
      2255
      2250
      2244
      2242
      2243
      2245
      2250
      2255
      2258
      2263
      2270
      2275
      2274
      2275
      2277
      2275
      2270
      2265
      2261
      2257
      2255
      2256
      2259
      2258
      2255
      2255
      2260
      2266
      2268
      2266
      2261
      2257
      2255
      2253
      2254
      2254
      2253
      2256
      2262
      2267
      2271
      2279
      2286
      2286
      2283
      2280
      2282
      2286
      2287
      2285
      2284
      2286
      2290
      2295
      2302
      2310
      2308
      2297
      2287
      2279
      2275
      2279
      2287
      2292
      2295
      2300
      2301
      2302
      2306
      2308
      2306
      2305
      2303
      2302
      2304
      2310
      2313
      2312
      2309
      2307
      2306
      2311
      2317
      2318
      2316
      2314
      2313
      2313
      2315
      2316
      2318
      2328
      2338
      2343
      2341
      2337
      2338
      2335
      2329
      2335
      2341
      2338
      2337
      2335
      2331
      2331
      2333
      2335
      2337
      2339
      2340
      2339
      2335
      2334
      2335
      2335
      2341
      2345
      2345
      2351
      2361
      2368
      2369
      2362
      2357
      2356
      2355
      2358
      2362
      2364
      2363
      2364
      2366
      2366
      2368
      2376
      2383
      2385
      2386
      2385
      2384
      2382
      2380
      2386
      2392
      2392
      2396
      2399
      2399
      2400
      2399
      2402
      2405
      2409
      2409
      2408
      2411
      2419
      2426
      2431
      2431
      2429
      2430
      2432
      2431
      2427
      2428
      2433
      2437
      2443
      2447
      2444
      2440
      2436
      2430
      2430
      2433
      2441
      2450
      2456
      2458
      2460
      2461
      2461
      2459
      2458
      2461
      2460
      2457
      2456
      2456
      2458
      2462
      2464
      2469
      2471
      2468
      2470
      2478
      2483
      2481
      2484
      2490
      2490
      2489
      2487
      2481
      2481
      2482
      2481
      2487
      2492
      2499
      2509
      2512
      2511
      2511
      2505
      2507
      2516
      2525
      2533
      2537
      2539
      2537
      2531
      2527
      2525
      2528
      2534
      2538
      2535
      2531
      2532
      2534
      2536
      2538
      2540
      2542
      2547
      2550
      2553
      2553
      2553
      2556
      2554
      2552
      2549
      2552
      2561
      2561
      2556
      2554
      2554
      2557
      2556
      2556
      2558
      2556
      2555
      2562
      2571
      2578
      2580
      2578
      2581
      2584
      2586
      2590
      2593
      2592
      2588
      2587
      2588
      2588
      2594
      2601
      2605
      2604
      2601
      2598
      2596
      2598
      2602
      2607
      2610
      2613
      2616
      2614
      2615
      2613
      2605
      2601
      2605
      2612
      2617
      2619
      2612
      2602
      2599
      2602
      2610
      2618
      2626
      2630
      2631
      2631
      2632
      2632
      2631
      2633
      2634
      2631
      2633
      2635
      2643
      2650
      2649
      2643
      2635
      2632
      2632
      2632
      2633
      2636
      2641
      2644
      2638
      2632
      2628
      2626
      2625
      2625
      2628
      2635
      2642
      2647
      2648
      2646
      2644
      2642
      2641
      2641
      2640
      2644
      2653
      2662
      2669
      2668
      2665
      2663
      2662
      2664
      2666
      2666
      2668
      2668
      2667
      2662
      2655
      2651
      2649
      2653
      2655
      2652
      2653
      2653
      2656
      2662
      2667
      2673
      2678
      2675
      2667
      2665
      2657
      2648
      2645
      2647
      2655
      2660
      2661
      2660
      2658
      2654
      2652
      2654
      2657
      2660
      2660
      2659
      2665
      2671
      2672
      2674
      2676
      2675
      2670
      2664
      2658
      2652
      2647
      2645
      2656
      2665
      2664
      2661
      2657
      2656
      2659
      2665
      2667
      2663
      2660
      2655
      2655
      2661
      2664
      2663
      2658
      2655
      2652
      2646
      2644
      2649
      2652
      2654
      2656
      2652
      2651
      2647
      2641
      2646
      2649
      2647
      2644
      2645
      2648
      2649
      2648
      2645
      2646
      2651
      2657
      2659
      2655
      2652
      2651
      2647
      2640
      2634
      2633
      2633
      2635
      2639
      2646
      2651
      2651
      2648
      2638
      2629
      2624
      2617
      2611
      2614
      2623
      2629
      2636
      2640
      2637
      2630
      2624
      2620
      2619
      2620
      2614
      2611
      2614
      2618
      2621
      2620
      2620
      2617
      2607
      2602
      2597
      2593
      2595
      2596
      2596
      2592
      2587
      2586
      2588
      2588
      2586
      2586
      2582
      2576
      2569
      2569
      2568
      2565
      2564
      2561
      2557
      2561
      2570
      2574
      2578
      2574
      2561
      2552
      2550
      2553
      2554
      2555
      2554
      2553
      2555
      2557
      2556
      2552
      2549
      2555
      2560
      2559
      2562
      2567
      2567
      2566
      2557
      2546
      2543
      2541
      2533
      2526
      2520
      2518
      2518
      2519
      2520
      2521
      2521
      2520
      2520
      2517
      2515
      2516
      2518
      2521
      2527
      2529
      2529
      2525
      2520
      2520
      2518
      2511
      2509
      2510
      2503
      2498
      2497
      2497
      2498
      2496
      2498
      2499
      2491
      2480
      2476
      2475
      2475
      2475
      2473
      2470
      2464
      2462
      2462
      2457
      2455
      2455
      2458
      2463
      2462
      2457
      2460
      2463
      2465
      2464
      2462
      2461
      2459
      2458
      2453
      2448
      2446
      2446
      2442
      2435
      2428
      2423
      2423
      2421
      2415
      2415
      2422
      2425
      2422
      2413
      2409
      2408
      2410
      2416
      2412
      2406
      2404
      2401
      2400
      2400
      2396
      2396
      2401
      2406
      2404
      2403
      2404
      2402
      2399
      2393
      2386
      2388
      2393
      2393
      2386
      2376
      2370
      2367
      2363
      2362
      2365
      2366
      2369
      2371
      2369
      2362
      2355
      2356
      2359
      2358
      2353
      2346
      2338
      2333
      2330
      2330
      2330
      2329
      2328
      2329
      2331
      2330
      2328
      2328
      2332
      2331
      2327
      2325
      2327
      2332
      2334
      2332
      2330
      2329
      2333
      2335
      2332
      2328
      2330
      2329
      2325
      2322
      2317
      2314
      2310
      2302
      2301
      2303
      2303
      2304
      2305
      2306
      2304
      2300
      2295
      2289
      2288
      2288
      2285
      2280
      2276
      2280
      2291
      2296
      2297
      2296
      2292
      2288
      2286
      2286
      2289
      2290
      2287
      2281
      2278
      2278
      2280
      2285
      2291
      2291
      2288
      2286
      2287
      2286
      2285
      2284
      2280
      2278
      2275
      2268
      2264
      2264
      2265
      2266
      2273
      2274
      2268
      2267
      2268
      2265
      2263
      2263
      2262
      2260
      2257
      2254
      2253
      2253
      2254
      2257
      2264
      2272
      2273
      2271
      2268
      2263
      2257
      2251
      2248
      2248
      2250
      2252
      2257
      2262
      2265
      2265
      2261
      2255
      2248
      2244
      2245
      2246
      2247
      2247
      2243
      2242
      2246
      2248
      2251
      2250
      2247
      2247
      2248
      2250
      2256
      2262
      2267
      2265
      2261
      2258
      2256
      2254
      2253
      2255
      2258
      2261
      2262
      2261
      2257
      2254
      2251
      2248
      2248
      2250
      2252
      2253
      2253
      2251
      2251
      2252
      2253
      2254
      2254
      2252
      2255
      2261
      2263
      2264
      2266
      2267
      2268
      2269
      2268
      2264
      2257
      2253
      2258
      2267
      2272
      2274
      2275
      2275
      2276
      2271
      2263
      2262
      2263
      2265
      2271
      2275
      2277
      2280
      2281
      2279
      2273
      2270
      2276
      2283
      2285
      2281
      2276
      2271
      2267
      2270
      2277
      2281
      2284
      2287
      2290
      2291
      2290
      2292
      2292
      2293
      2298
      2303
      2303
      2302
      2303
      2306
      2301
      2297
      2294
      2294
      2298
      2298
      2296
      2299
      2308
      2313
      2313
      2308
      2309
      2314
      2317
      2319
      2321
      2320
      2317
      2311
      2311
      2315
      2314
      2316
      2318
      2319
      2320
      2321
      2324
      2329
      2333
      2336
      2339
      2342
      2344
      2348
      2351
      2351
      2347
      2343
      2340
      2341
      2344
      2346
      2352
      2357
      2357
      2355
      2356
      2356
      2354
      2350
      2349
      2350
      2351
      2355
      2364
      2373
      2379
      2381
      2378
      2373
      2375
      2376
      2380
      2382
      2382
      2383
      2379
      2378
      2381
      2382
      2383
      2385
      2388
      2393
      2397
      2400
      2406
      2408
      2407
      2407
      2406
      2405
      2406
      2405
      2408
      2417
      2421
      2425
      2424
      2424
      2419
      2411
      2410
      2409
      2409
      2415
      2424
      2431
      2437
      2441
      2443
      2441
      2440
      2441
      2440
      2436
      2434
      2441
      2450
      2453
      2451
      2451
      2454
      2456
      2456
      2465
      2474
      2476
      2474
      2471
      2469
      2472
      2474
      2476
      2478
      2477
      2478
      2476
      2477
      2484
      2488
      2488
      2488
      2494
      2503
      2502
      2503
      2504
      2500
      2497
      2497
      2497
      2498
      2496
      2497
      2502
      2506
      2510
      2520
      2528
      2526
      2523
      2525
      2532
      2538
      2539
      2533
      2531
      2535
      2535
      2535
      2539
      2543
      2544
      2547
      2548
      2544
      2542
      2544
      2546
      2544
      2545
      2548
      2548
      2552
      2560
      2564
      2566
      2561
      2554
      2552
      2554
      2559
      2563
      2565
      2567
      2566
      2565
      2565
      2566
      2571
      2571
      2570
      2573
      2576
      2580
      2587
      2588
      2591
      2591
      2589
      2591
      2595
      2600
      2604
      2603
      2602
      2600
      2594
      2593
      2597
      2603
      2608
      2611
      2612
      2614
      2615
      2618
      2617
      2614
      2611
      2606
      2601
      2602
      2605
      2608
      2615
      2617
      2619
      2621
      2621
      2621
      2622
      2627
      2631
      2633
      2636
      2638
      2638
      2638
      2639
      2639
      2637
      2636
      2635
      2631
      2631
      2635
      2638
      2637
      2632
      2636
      2644
      2645
      2642
      2640
      2641
      2637
      2630
      2627
      2631
      2638
      2643
      2649
      2654
      2660
      2663
      2664
      2663
      2666
      2670
      2669
      2664
      2662
      2665
      2664
      2660
      2655
      2651
      2650
      2649
      2648
      2646
      2646
      2649
      2648
      2648
      2653
      2655
      2652
      2649
      2642
      2638
      2642
      2653
      2664
      2669
      2665
      2658
      2658
      2662
      2663
      2657
      2654
      2656
      2655
      2655
      2656
      2658
      2658
      2661
      2662
      2662
      2660
      2661
      2663
      2665
      2665
      2666
      2669
      2670
      2667
      2663
      2666
      2671
      2672
      2671
      2668
      2664
      2664
      2665
      2666
      2665
      2662
      2662
      2664
      2662
      2661
      2660
      2656
      2651
      2645
      2642
      2642
      2643
      2644
      2648
      2651
      2649
      2642
      2640
      2646
      2654
      2659
      2656
      2654
      2654
      2656
      2657
      2654
      2651
      2649
      2652
      2656
      2653
      2647
      2641
      2636
      2635
      2640
      2644
      2642
      2641
      2640
      2638
      2637
      2636
      2633
      2633
      2635
      2638
      2640
      2634
      2625
      2619
      2621
      2627
      2628
      2626
      2622
      2616
      2614
      2614
      2613
      2608
      2611
      2617
      2620
      2622
      2625
      2629
      2628
      2622
      2618
      2619
      2616
      2605
      2600
      2600
      2597
      2595
      2595
      2592
      2590
      2585
      2581
      2580
      2581
      2586
      2589
      2591
      2591
      2589
      2586
      2587
      2592
      2598
      2600
      2596
      2588
      2581
      2578
      2577
      2575
      2572
      2571
      2568
      2569
      2572
      2572
      2566
      2559
      2553
      2550
      2551
      2555
      2552
      2549
      2554
      2553
      2549
      2551
      2555
      2557
      2556
      2555
      2559
      2562
      2559
      2550
      2541
      2539
      2537
      2536
      2536
      2539
      2541
      2538
      2531
      2523
      2520
      2517
      2513
      2512
      2514
      2510
      2507
      2504
      2500
      2496
      2495
      2497
      2494
      2488
      2484
      2481
      2486
      2495
      2499
      2497
      2492
      2492
      2493
      2493
      2492
      2490
      2487
      2477
      2468
      2463
      2466
      2475
      2480
      2479
      2478
      2478
      2479
      2478
      2473
      2469
      2468
      2467
      2465
      2464
      2460
      2456
      2452
      2454
      2458
      2458
      2454
      2451
      2448
      2442
      2435
      2433
      2437
      2439
      2437
      2435
      2431
      2426
      2422
      2419
      2415
      2415
      2421
      2420
      2414
      2412
      2406
      2401
      2397
      2394
      2396
      2398
      2406
      2408
      2405
      2407
      2414
      2415
      2409
      2404
      2401
      2397
      2391
      2386
      2381
      2377
      2371
      2366
      2367
      2370
      2370
      2371
      2368
      2363
      2362
      2365
      2364
      2361
      2360
      2365
      2370
      2371
      2370
      2361
      2348
      2348
      2353
      2357
      2364
      2368
      2368
      2370
      2370
      2366
      2359
      2351
      2341
      2334
      2334
      2335
      2337
      2338
      2333
      2328
      2330
      2330
      2322
      2313
      2310
      2308
      2306
      2305
      2308
      2313
      2317
      2319
      2316
      2311
      2306
      2304
      2302
      2302
      2306
      2310
      2312
      2314
      2313
      2311
      2310
      2310
      2312
      2311
      2303
      2297
      2292
      2287
      2281
      2282
      2291
      2297
      2295
      2291
      2287
      2283
      2285
      2286
      2284
      2285
      2286
      2284
      2280
      2280
      2283
      2283
      2279
      2274
      2276
      2279
      2282
      2287
      2286
      2280
      2276
      2278
      2275
      2272
      2268
      2265
      2266
      2266
      2260
      2256
      2252
      2251
      2253
      2254
      2253
      2255
      2256
      2255
      2263
      2270
      2268
      2269
      2274
      2274
      2268
      2265
      2262
      2258
      2252
      2248
      2252
      2258
      2260
      2265
      2267
      2262
      2256
      2251
      2245
      2247
      2250
      2246
      2239
      2234
      2234
      2238
      2243
      2247
      2254
      2257
      2259
      2261
      2260
      2259
      2262
      2268
      2269
      2262
      2252
      2247
      2244
      2241
      2239
      2244
      2253
      2255
      2256
      2260
      2263
      2263
      2260
      2256
      2252
      2247
      2240
      2237
      2239
      2242
      2245
      2247
      2251
      2256
      2258
      2255
      2250
      2250
      2250
      2248
      2247
      2254
      2260
      2265
      2272
      2272
      2269
      2266
      2263
      2260
      2255
      2251
      2249
      2252
      2257
      2261
      2263
      2260
      2261
      2262
      2264
      2269
      2267
      2266
      2271
      2278
      2283
      2284
      2282
      2278
      2277
      2277
      2279
      2280
      2283
      2286
      2285
      2283
      2286
      2286
      2283
      2284
      2286
      2285
      2284
      2282
      2280
      2279
      2277
      2279
      2283
      2287
      2290
      2294
      2301
      2306
      2306
      2300
      2297
      2296
      2297
      2296
      2291
      2294
      2298
      2300
      2308
      2317
      2322
      2327
      2330
      2331
      2329
      2321
      2311
      2303
      2300
      2306
      2315
      2322
      2322
      2323
      2325
      2326
      2330
      2334
      2338
      2342
      2344
      2343
      2338
      2334
      2332
      2333
      2337
      2340
      2345
      2350
      2354
      2356
      2355
      2351
      2348
      2348
      2351
      2356
      2360
      2359
      2359
      2362
      2368
      2375
      2380
      2376
      2373
      2372
      2371
      2370
      2369
      2367
      2367
      2371
      2380
      2387
      2388
      2388
      2392
      2399
      2403
      2402
      2401
      2402
      2401
      2402
      2406
      2409
      2412
      2414
      2418
      2420
      2417
      2414
      2415
      2419
      2423
      2425
      2427
      2426
      2425
      2427
      2429
      2429
      2430
      2431
      2428
      2426
      2427
      2425
      2426
      2432
      2437
      2441
      2442
      2442
      2442
      2441
      2440
      2437
      2437
      2440
      2443
      2449
      2454
      2457
      2467
      2478
      2483
      2480
      2477
      2473
      2473
      2474
      2469
      2468
      2475
      2482
      2487
      2488
      2487
      2482
      2480
      2489
      2499
      2505
      2511
      2514
      2517
      2521
      2519
      2515
      2517
      2519
      2520
      2522
      2526
      2528
      2530
      2527
      2523
      2520
      2518
      2520
      2522
      2524
      2530
      2536
      2537
      2534
      2533
      2532
      2530
      2530
      2528
      2527
      2527
      2531
      2541
      2548
      2552
      2557
      2562
      2565
      2569
      2566
      2559
      2557
      2559
      2562
      2563
      2565
      2564
      2563
      2562
      2559
      2563
      2569
      2571
      2571
      2575
      2584
      2589
      2586
      2588
      2592
      2587
      2583
      2582
      2577
      2575
      2580
      2584
      2582
      2576
      2576
      2585
      2595
      2599
      2601
      2601
      2598
      2596
      2597
      2597
      2599
      2603
      2607
      2613
      2615
      2615
      2617
      2617
      2614
      2607
      2601
      2597
      2595
      2602
      2609
      2614
      2617
      2619
      2622
      2626
      2628
      2629
      2631
      2626
      2615
      2612
      2617
      2623
      2627
      2627
      2622
      2618
      2623
      2629
      2631
      2632
      2635
      2638
      2640
      2645
      2651
      2650
      2646
      2645
      2646
      2647
      2651
      2654
      2652
      2647
      2643
      2637
      2636
      2644
      2652
      2659
      2661
      2653
      2650
      2655
      2661
      2663
      2665
      2667
      2666
      2660
      2658
      2656
      2652
      2650
      2652
      2656
      2662
      2666
      2666
      2664
      2666
      2673
      2672
      2668
      2665
      2662
      2658
      2656
      2655
      2658
      2662
      2663
      2662
      2662
      2666
      2669
      2671
      2671
      2672
      2672
      2674
      2675
      2676
      2677
      2675
      2670
      2665
      2657
      2647
      2645
      2646
      2645
      2645
      2647
      2651
      2655
      2658
      2656
      2654
      2651
      2646
      2647
      2647
      2646
      2651
      2661
      2666
      2666
      2661
      2656
      2654
      2653
      2652
      2649
      2649
      2652
      2652
      2648
      2650
      2649
      2646
      2645
      2644
      2648
      2654
      2663
      2669
      2668
      2667
      2665
      2657
      2649
      2647
      2649
      2647
      2647
      2645
      2641
      2641
      2639
      2634
      2632
      2634
      2636
      2633
      2634
      2636
      2639
      2643
      2643
      2642
      2638
      2634
      2625
      2618
      2611
      2608
      2610
      2606
      2599
      2602
      2616
      2625
      2628
      2628
      2628
      2626
      2622
      2617
      2615
      2615
      2613
      2609
      2599
      2594
      2596
      2605
      2613
      2613
      2608
      2606
      2601
      2596
      2593
      2590
      2589
      2589
      2586
      2582
      2577
      2574
      2575
      2577
      2580
      2584
      2585
      2579
      2574
      2575
      2576
      2581
      2581
      2579
      2577
      2570
      2561
      2558
      2557
      2558
      2561
      2560
      2559
      2561
      2567
      2565
      2557
      2551
      2545
      2544
      2546
      2546
      2544
      2542
      2541
      2540
      2537
      2536
      2536
      2532
      2527
      2525
      2523
      2523
      2522
      2522
      2525
      2526
      2525
      2523
      2522
      2521
      2519
      2518
      2518
      2515
      2507
      2501
      2500
      2498
      2496
      2500
      2503
      2499
      2493
      2488
      2484
      2483
      2484
      2487
      2489
      2485
      2479
      2479
      2483
      2483
      2476
      2473
      2476
      2475
      2464
      2460
      2460
      2458
      2455
      2457
      2463
      2463
      2460
      2462
      2459
      2455
      2454
      2453
      2452
      2452
      2453
      2456
      2456
      2457
      2457
      2452
      2446
      2441
      2436
      2433
      2430
      2432
      2437
      2441
      2441
      2436
      2427
      2422
      2419
      2417
      2415
      2416
      2421
      2424
      2419
      2410
      2403
      2400
      2402
      2403
      2401
      2394
      2392
      2394
      2394
      2390
      2387
      2387
      2386
      2388
      2388
      2382
      2377
      2381
      2388
      2385
      2379
      2374
      2373
      2372
      2369
      2367
      2367
      2368
      2368
      2370
      2371
      2365
      2362
      2363
      2362
      2362
      2361
      2354
      2347
      2343
      2343
      2342
      2344
      2346
      2341
      2336
      2337
      2342
      2341
      2339
      2330
      2326
      2332
      2340
      2340
      2334
      2333
      2330
      2324
      2316
      2310
      2308
      2310
      2315
      2316
      2315
      2315
      2314
      2316
      2319
      2320
      2320
      2320
      2323
      2325
      2327
      2325
      2314
      2307
      2307
      2303
      2297
      2293
      2291
      2290
      2291
      2289
      2285
      2284
      2290
      2298
      2299
      2296
      2293
      2288
      2282
      2279
      2278
      2280
      2283
      2283
      2281
      2277
      2276
      2277
      2277
      2282
      2283
      2275
      2266
      2261
      2260
      2258
      2258
      2258
      2257
      2257
      2259
      2260
      2257
      2252
      2253
      2257
      2258
      2258
      2259
      2262
      2266
      2271
      2275
      2278
      2274
      2265
      2259
      2258
      2260
      2258
      2257
      2256
      2252
      2249
      2248
      2250
      2250
      2248
      2247
      2247
      2248
      2253
      2261
      2265
      2263
      2260
      2257
      2258
      2258
      2256
      2254
      2251
      2251
      2256
      2261
      2260
      2259
      2259
      2257
      2255
      2250
      2244
      2242
      2247
      2248
      2241
      2240
      2238
      2240
      2247
      2253
      2257
      2262
      2265
      2262
      2260
      2260
      2264
      2268
      2266
      2262
      2261
      2259
      2259
      2261
      2262
      2264
      2266
      2263
      2260
      2259
      2256
      2257
      2257
      2253
      2253
      2256
      2257
      2259
      2263
      2267
      2270
      2272
      2272
      2269
      2267
      2272
      2277
      2277
      2275
      2271
      2271
      2272
      2272
      2270
      2264
      2262
      2264
      2261
      2259
      2261
      2269
      2277
      2278
      2275
      2269
      2265
      2270
      2278
      2284
      2283
      2286
      2290
      2294
      2297
      2299
      2299
      2301
      2299
      2287
      2282
      2284
      2287
      2290
      2290
      2290
      2292
      2297
      2304
      2307
      2307
      2303
      2298
      2292
      2292
      2294
      2297
      2305
      2314
      2315
      2315
      2317
      2313
      2307
      2306
      2310
      2316
      2321
      2323
      2324
      2326
      2327
      2326
      2325
      2327
      2334
      2341
      2340
      2337
      2338
      2340
      2341
      2338
      2339
      2340
      2338
      2340
      2346
      2351
      2351
      2346
      2346
      2347
      2349
      2354
      2361
      2367
      2368
      2369
      2369
      2366
      2365
      2370
      2376
      2378
      2374
      2369
      2372
      2377
      2377
      2376
      2380
      2384
      2383
      2379
      2381
      2382
      2381
      2379
      2375
      2374
      2380
      2388
      2392
      2395
      2403
      2412
      2413
      2405
      2401
      2403
      2403
      2406
      2411
      2412
      2415
      2421
      2425
      2430
      2430
      2426
      2425
      2426
      2423
      2417
      2411
      2412
      2419
      2427
      2438
      2444
      2444
      2446
      2450
      2449
      2445
      2445
