# Supplementary material for: Maglev Train Signal Processing Architecture Based on Nonlinear Discrete Tracking Differentiator
Source: Sensors (Basel). 2018 May 24;18(6):1697. doi: 10.3390/s18061697 (PMC6022124; doi:10.3390/s18061697)
Supplement: Supplementary file 1 [file sensors-18-01697-s001.zip › sout_y2.txt]

    213400
    627880
    707880
   1027880
   1027880
    867880
    739200
    701880
    666480
    530240
    329160
    186480
    139120
     80360
     59960
     34120
     17560
     -6360
      3600
     -9960
     -3160
     -3360
      3480
     32240
      5320
     -7920
     14120
     -8080
     -5240
    -18120
      5000
     13240
     15480
      7120
     11760
     -3080
    -22680
     -9000
     18360
     32200
     24680
     -1600
      2680
    -14880
      4400
      9400
    -17320
     -3720
     27160
    -13520
     -5040
    -13080
     -5720
     -8920
     21960
      9280
     17880
     25280
      9360
     16720
      5840
       840
      8240
     18120
      1680
     22400
    -14920
    -32440
     -1760
    -22360
    -31840
      9440
     26240
     21440
     16240
     23400
      9760
     11960
      2760
      -320
     28240
     35960
      6760
      6680
     12160
    -24760
    -43920
      8320
     10720
     -8720
     17480
     21600
     34920
      6040
     -5480
    -19160
    -37840
    -11920
     27760
      3480
     12480
     -8760
     28320
     30280
     -1120
    -14480
     12760
     19080
     16400
      1520
       320
      2120
     -8160
     21640
    -12480
    -15560
     -3840
      2560
    -10720
    -13760
     -4760
      4640
     12760
     -4000
      -600
      4400
     -3160
     23160
     22840
      7520
     27600
     21840
        40
      7240
     -8680
    -14240
    -17880
     13840
     25800
     17960
     -3080
      9520
     -8440
     -6680
     -7560
    -11560
       920
      4000
    -12040
       400
     41040
     14640
     16400
     -1840
    -17440
    -15280
    -26840
    -16960
     13840
     15760
      4800
     38560
     27800
     -3920
    -15440
     -5920
    -17680
      4920
       960
      2720
    -20920
     -4760
      4000
    -15080
    -16440
    -11560
     16280
     23240
    -14600
      3680
    -12960
      5120
     16320
    -15600
     19200
     10200
    -11360
     33040
     35480
     10080
    -10520
      1600
      3920
    -38920
    -24120
    -22440
     -5480
     23120
     -8280
      -440
     16600
    -29160
     24600
    -13800
      1320
      5040
     10280
     17160
    -12640
     14840
      3880
      2960
    -15520
     -4720
      5960
      4240
      7360
    -15320
    -34760
     -4200
     -6600
      7080
     16840
     -8080
    -19160
     -9480
     -2240
      8480
      9360
     25120
      7760
     13280
      -760
    -19280
      6120
     -8080
    -21880
      3560
     13560
     11480
     -6840
     -2960
    -12640
      -800
     -4280
     10160
       -40
     -6600
       600
    -16720
     -4680
    -13440
     -5680
     18800
     11120
     -2680
      3720
      3240
     -8040
    -20880
     17680
      4520
     21000
     -1640
      7400
         0
    -12400
    -34200
    -24680
    -11800
     14760
     16600
      5640
     -4600
       800
    -12880
      4520
    -13120
    -28280
     -9120
    -19200
      4000
     24320
    -10680
    -24760
     -7080
      2840
     21040
     11320
      7120
    -14560
     -8160
      8640
      8080
     -8520
    -12240
     23240
      4280
    -18800
    -19400
     -8960
     12160
     -7040
     -5280
     15160
     10840
    -16120
    -26440
      1960
     -5280
     -8400
    -24760
    -43400
    -19480
     26160
      7080
     -6320
     -4360
     11760
     -6720
    -33280
    -16400
     19520
     26840
     21440
      5640
     -7320
    -26080
     -5480
    -17600
      -960
    -21440
     -9160
     14360
     -3160
      1640
     -4000
    -11280
     -2920
    -10400
      1480
    -11680
    -16360
    -10400
     11120
      9400
     11560
     25680
     -8200
    -22360
     -3800
    -12440
     -4160
       400
      2800
    -10720
     12560
     -9640
    -36320
    -25440
       480
     17280
     -6600
     15680
     -1280
    -17440
      1360
    -12640
    -26960
    -50880
      3080
     13240
     -6280
    -16080
    -31920
    -12000
      -520
     22680
     10120
     33080
     -1920
    -21400
    -12840
     -2840
       -40
       -40
      2480
      3320
     -9680
    -23640
     -7240
     10760
     27560
     -2800
    -32120
    -37160
    -21400
    -20240
     -2320
    -11880
      9360
     30200
     23960
      2360
     -3480
    -14280
    -28640
    -29240
    -17600
      1160
    -20840
     -5520
      7000
     12320
     13480
     29720
     -6200
     -4080
    -34720
     -3200
    -11560
      3960
     35880
    -11600
    -20280
      6960
      9240
     -6080
    -21960
    -29640
    -29560
    -22120
     -2040
      5120
     25600
      3240
        40
    -18000
     -9480
    -25040
     -1200
    -21760
     -2360
     14040
      7520
      5720
    -13040
    -45560
    -20480
      3520
    -16160
     -9520
     25240
      9040
      2960
    -21040
     -8000
     10440
    -24480
    -10840
     -4440
      7360
     22440
     25640
      5680
      9960
    -23040
    -22880
    -30760
     16040
    -29880
     -5000
     -7800
      2600
    -23320
    -28880
       120
     32160
     15320
      8560
    -13760
     -6600
    -16360
    -17320
    -18360
     -8520
     13960
     34200
      8440
     -8840
    -32240
     -2880
      3880
    -14080
      6320
     15320
     -8200
    -10400
     12120
     -8560
     -3720
    -14720
    -10560
    -34960
    -23920
     -3200
     -4880
    -20160
      9680
      4080
     18080
     -5760
    -29880
     15520
      1000
      1120
     -7880
     -5880
     19720
     18320
     -9120
     -2960
    -13160
    -11840
    -12320
    -11400
     22880
      2000
      6160
     -1920
      1000
     -5680
    -13760
    -11000
     23400
      1680
    -17080
    -17160
     16000
    -17840
    -13280
    -17720
    -27440
      5520
     14200
     16360
     13880
     -7720
     -2960
    -25360
    -37920
     -7440
     25600
     -5880
     -3040
     25800
     36400
     25840
      3160
    -19080
    -10040
    -20760
      4440
     -2640
    -18960
     -7920
      8480
     20080
    -18560
    -21240
     -1960
      9360
      4720
     -6320
     47840
    -19560
      6400
    -11000
    -30640
    -18480
      7960
     13920
    -27320
      3760
      8320
     16440
     24320
    -33040
      1880
    -13000
    -15080
    -14440
      2360
       640
     10240
     -4360
     23120
      8720
    -17360
     -2680
     -1720
     14600
     -7760
      9440
      8200
     23200
     -3320
      9040
     -8600
      1160
    -26000
    -17200
     -4120
      9280
     -8560
     -6120
    -13080
     37600
     -1640
     -3600
    -23160
    -17000
      5320
     -1600
     11520
     24360
      2600
     17040
     18600
     24120
      4360
     -9040
     13160
      2000
    -13360
    -18720
    -14480
    -10200
    -12840
      -600
     11840
      5360
    -10720
     -6920
     10040
     18280
     17080
     -6680
     -9120
    -18240
     -4680
     -7880
     -8640
     17720
    -14800
      3040
     20440
     15440
     13280
     11760
     44400
       240
      1120
    -21720
      2840
      8640
     13000
     -6640
    -11960
      6160
      6680
     19720
     11520
     30920
     14360
    -29520
    -40320
    -22680
    -21600
     -2520
     23360
     30680
      -240
     18800
     12040
     -1680
      8120
     16600
     -4360
     -6840
     -2760
     -7560
      3680
      8240
     19800
      3240
    -12800
     -7000
     -2480
     -4520
     35160
      5200
      -120
    -10600
     -2760
     -3920
      4080
      8200
      1680
      7960
     42880
     24320
      8760
    -20840
     -2960
      8680
    -31600
     -6400
     38880
     -4040
    -18240
     12400
    -19520
     -8040
      8640
      4760
      6680
      9400
      1680
      5560
     -9000
    -22520
     18560
     -9200
      4080
     36040
     -8920
      8640
     25760
     36480
     10240
     -2760
    -31720
     -1920
     -4040
     -2520
     15400
     11000
      3120
     -7520
      9560
       600
     -1000
     15440
     31000
      8280
      6360
     -2880
      2160
     -9440
     -8920
       520
     30320
      4160
      -200
     23640
     -7280
      8800
     -4640
      2440
      9200
     15960
      5480
     -4680
      -560
     20440
     33960
     12800
     14120
    -13160
     -4880
     11080
       480
     -7400
    -18120
     21040
      9960
     14240
     25040
       880
    -16040
     -6840
    -22200
    -13080
     10720
     11720
     35040
     25480
      8800
      6880
      4160
      2360
     -1560
    -12800
      8480
      8120
    -11720
     -7880
       920
     -3080
     13560
     14480
     -1720
     31960
    -16840
     -4520
     17600
     34760
     -4480
     -7160
     24920
     14120
    -10400
      2480
    -16920
    -19520
     16200
     -8680
      4120
     29760
      3080
     39440
     30200
    -14000
     10480
    -17000
    -18040
     25960
     24440
     34120
     21360
      1000
     11520
    -30200
     -9040
    -11400
      -800
     17000
     27320
      -800
    -16840
     -6760
     11120
      4680
      3360
     13840
     -2120
     14160
     14640
       160
     22320
    -20880
     15920
      3200
    -16600
       960
    -12920
     34480
     22120
    -19160
    -12800
      2080
      1920
     15160
    -17560
     17520
     -6800
     -6480
       360
     46520
     15880
     26320
     -9280
     -3760
     20760
      -560
     11080
     13080
      8040
    -13960
     -9120
      6800
      -240
     -2680
     31480
     18400
      6240
    -15720
      1880
    -22880
      5200
     13560
      8280
     23880
     -4880
     20120
      -600
    -11720
     15000
    -23720
    -21160
     -1560
     24320
     19960
     12800
     -2720
    -42120
    -27520
      8760
     16280
     31320
     23000
     19160
      9480
     -4920
      1800
      6720
     -6360
        80
     10600
     -4440
    -13320
     22560
     -4440
     40720
      7160
    -17200
    -20240
    -20240
       840
        80
      -640
      3040
     15680
     20200
     -3920
    -23200
    -18240
    -10120
      -600
     -5040
      3880
     18240
     25200
     14240
     15960
     -5240
     -8480
     -4240
     -7400
      -800
      4320
     -7880
     30040
     31520
     26800
     12160
    -16840
     -7840
     -6480
      1080
     17760
     -7920
      6560
      3280
      1120
     -8000
    -25200
    -12680
    -13200
     -3200
     29360
    -13160
     -9640
     14360
     -7840
     20840
     16680
     17240
     21840
      7840
    -33480
    -16280
      3280
    -43360
    -17400
      1960
     10360
     29280
      6280
     -2640
     -5040
     -3480
    -23520
      8520
      8400
     10280
      4560
     -6320
      1120
     29240
     10280
     -3240
     11280
      4080
    -12160
    -19640
    -19920
    -14760
    -25520
     -7600
     -6520
     63720
     -2560
     -7400
    -14800
     -6440
      2280
     17440
     22400
    -13080
     -8040
    -14480
    -17240
     15040
     21400
      -240
     -6240
    -18280
     -1520
    -15040
    -26720
     14960
     13640
      5200
     11920
     -3880
    -19360
      8560
    -29120
     -3480
     32200
     -9280
     -4720
    -11880
     18920
      3040
      3400
     -9840
     -9960
     20600
     12000
     17920
     -8320
    -14520
     -3840
     -5080
    -21080
    -25040
    -11480
      1760
      3840
      4000
     21760
     20560
     10360
    -12880
     -7600
    -43480
    -12720
    -20840
    -23360
     -8840
     27680
     31320
     11400
     22440
      1920
    -22440
    -18760
    -15960
    -12360
      8720
     -1080
    -31480
     13600
      8480
     17680
        80
     -7640
      9680
    -30560
    -26360
     -5200
    -24600
     -1120
     10040
       120
     -5720
    -16680
    -11240
      6000
      8280
    -12280
      3120
     -5680
    -19000
    -21640
    -14040
      9680
    -10400
    -10480
      3600
    -22960
     -7520
     34280
     15320
     10640
     17640
    -41720
    -29080
    -32680
     19320
      1520
      4720
       480
     -5960
     -1440
     13560
      -520
     -5880
    -23600
      6520
     35560
     -5640
     -3000
     19760
     10720
     -7480
        40
    -47200
    -24600
      7480
    -16920
    -27320
    -21240
    -16000
      3480
     -1400
      7200
     -2640
      7840
     -7440
       160
      3240
    -20440
      3880
      2480
     12280
     10960
     17560
     -1800
     -1080
    -25360
     -2480
      6960
    -21000
    -24000
     10200
     -4720
    -43320
     11640
    -14440
     13600
     -8360
     -4360
     14560
     -9120
    -45760
    -21120
     -6040
      -200
       520
       160
     -6720
    -14760
    -26520
     11360
     -9920
    -20840
      6120
     -3520
     16040
     19080
    -27440
     -3200
     15160
      7800
      2160
     -4360
     -8480
      1760
    -10200
      2360
    -29080
     -2080
    -10960
      8680
    -26840
    -20800
    -23880
     -7400
      6920
    -20200
    -22440
     23320
     15640
      4720
    -28240
    -28040
      1960
     -3520
     12760
     24760
    -39240
     -1440
     -7600
    -15040
     11480
    -16000
     -7880
      5880
     21080
      8400
    -18160
      9360
     -4200
     -8560
     -8000
    -31320
     -7440
     18280
     12440
    -11800
    -22960
    -40520
     -3840
     -9400
    -13600
      8000
      8880
      2480
      9240
      6320
    -17680
    -28400
    -11400
     15520
      8040
    -14800
    -11520
    -36000
    -14080
    -18240
       840
     -3160
      4080
    -10640
      2960
      6560
      4640
     -8400
     -7160
     13160
      9560
    -14680
    -10000
      3600
      3800
     32200
    -17600
      4080
    -14800
      6320
     14480
     -6200
    -13800
     -9160
     15600
    -19720
     -5240
    -18360
     -6400
    -13360
    -16200
    -29800
     18200
     -7200
     10440
     -3200
      5600
      5480
    -18200
    -10040
    -20040
    -13240
      2880
     -3840
    -10680
    -23280
     -2320
     28200
     31240
      4280
      2480
     -8600
    -17520
     -4760
     -6600
      5760
     11200
     -5280
    -15400
    -23520
      1240
      5560
      7520
     21680
     11960
    -14280
     -6880
     -1640
      2960
     -8120
       280
     -6200
    -16000
      4440
    -19440
    -26360
      1600
      -960
      5360
      4000
     28280
    -16360
    -25880
     15080
     -7120
    -11320
     -3080
      6200
    -10320
     -2160
    -21040
      1080
     -3520
      2840
      2360
     14840
     26120
     20440
    -11680
      -760
    -17520
    -10680
    -29560
    -11480
     -5360
      8960
      2160
      9720
     18480
     15400
      1480
         0
    -19440
    -20280
    -26440
       760
      5320
       480
      5000
     -4680
    -16880
     11640
     12280
      3320
     13640
    -22480
      -360
      3000
      1640
     10760
     26360
     14120
     13120
    -22720
     -8760
     -6760
     -7560
     -7560
      3880
     10080
      8040
      7800
      1040
    -10600
    -11080
     -5160
    -14720
     -5040
      7360
      8000
      1000
      3440
     -4200
     -5400
      1320
      6200
      1120
      3280
       560
    -14800
     29400
      5120
      6160
      4440
      6160
      1440
      2640
      1920
     -5720
    -23360
    -19800
     -4000
     29520
     23200
     11640
      1160
      3120
      -920
      4240
    -30360
    -14160
      6280
      1520
      9200
     25240
     -3640
     14240
      9560
     -5360
     -6960
    -30920
      5400
     28280
     20040
    -10800
    -11480
    -15360
    -19640
     -6640
     23800
     17360
      4400
     19800
     -1480
     14480
     -6360
      1000
     11040
     -8000
     13200
     20440
     12200
     -9760
     -2680
     15120
      1000
    -23760
     -7400
    -11360
     12760
      9800
    -12840
      -640
     25040
     21120
     13880
    -17520
    -12600
     16280
     14160
      3400
      8960
      6640
    -13960
     -8840
    -28040
     25720
     -2400
     -3040
     13320
     -1240
      7440
      -520
      8920
      8120
     24440
     -1120
     17920
      1720
     16680
       200
     20560
      -640
     -2720
    -22680
     -3800
     -9760
     12720
     11080
      1520
     28760
      5880
     -8480
     -2880
      5440
     -4880
    -10800
    -14760
      6760
      1800
      7520
     17840
     29160
     28760
      8000
      9000
    -27200
       520
      7960
      1560
     17000
     -5200
      8520
       840
    -21520
     11240
     13080
     -5280
      5280
     10400
      8960
     20960
      2400
     20240
     20600
     -6400
     -1200
       880
     -7960
       520
      3520
    -11120
     34960
     20280
      6680
     15080
    -21520
     19960
    -39080
    -15040
      7360
     -9040
      4240
     35120
     24160
     21320
     10680
     15240
      2600
    -17320
     10960
     -3080
     -7280
    -15960
      4880
     39520
     20680
     -5520
     -3240
      4880
     15600
     -6560
      8240
     47640
     12360
      1040
     -7960
    -16480
      5720
     12240
      2880
      8760
      -920
     -3640
      7840
    -17200
     21600
     22120
      3920
     -6720
      5840
     34920
     12480
    -15120
     16520
     -6600
    -14280
     -3720
      -120
      2560
      -240
     -9320
     13840
     19040
      6120
     20200
     43680
     10000
    -19760
     -3000
     20200
     26960
      7040
     -6040
    -32840
     17480
      6480
     -3040
      2880
     19160
      2600
      4760
     16560
    -11080
    -10480
     -1160
     13480
      3600
    -14000
     18240
      1720
      -560
     23600
     22400
      9600
       360
    -26880
    -14800
      1280
      9840
     15560
     10040
      5520
      5880
     -7920
      1840
     -5280
     12240
     13080
     -8080
     -2880
     21800
     -2560
     28280
     19560
    -11680
     21440
    -21320
      6560
     10040
      9960
     27800
     -5920
      -400
     -4200
    -10640
    -24720
     13480
     16160
     14920
     19320
       400
      2840
      8600
      2560
     16600
    -20400
     -3160
    -14040
    -17720
     -8600
     16800
     -1520
     23720
     15440
     -3200
     16000
     -1200
     -3840
      5760
      3480
     25800
     -3360
     16840
      7840
      5080
     -9200
      9560
      2120
     -1200
    -11360
      8120
    -15760
    -13640
     11600
     15320
      3800
     -7080
    -20680
     48240
      6600
     -1840
    -12040
       720
       480
    -20160
    -19400
     -2400
     31200
     12320
     17800
     16520
     20680
     13640
      4680
       640
     -4760
     22480
      2280
    -13520
    -17880
      6400
      6280
    -12320
    -11240
    -18400
     -9000
      3120
     -3560
     -3800
     -9200
      9960
      7760
    -11160
     12120
     20640
     -8560
    -12440
     -7000
    -33760
      3720
     23880
     34400
     37120
     -2240
    -23440
    -16600
     14920
     11680
     -5840
    -24200
      8160
      3120
    -10040
      8280
       880
      9720
     -6360
     17520
     -5760
      -520
     -7720
     11680
     -2440
     15960
    -12000
     14680
      4200
      1160
    -19600
     -3240
     20880
     14680
     -8200
       800
    -15760
    -12000
      8360
     -1320
      6920
     -8000
    -13840
     13600
     -6680
     -5840
      1920
     -7400
    -16680
    -16680
    -21640
       240
      1960
      2640
      9240
     10200
     11040
    -27440
    -17000
      6760
     29640
     24360
      4480
    -18280
      3760
       480
     10440
     -5160
    -13160
     -5360
     -9200
     25720
     -2080
    -14840
    -26520
     -7160
    -25040
     15120
     21320
       760
    -16240
      9120
    -11120
     -3240
        80
     -9400
     -9920
      9720
      4400
     13800
      2440
    -33640
    -29040
     -7120
     18520
     17120
    -10000
     -5840
    -17680
    -17200
      3880
      -760
     -7360
    -16400
     33000
      6920
     10440
      3360
     15640
      8000
     -7840
    -27840
      4120
      4640
    -27280
    -29920
      -760
     -1840
    -18280
      6400
     -6000
     -8920
     -5240
    -24040
      -760
     -5920
     13520
     12640
      8080
      4160
     -2520
     -6680
    -12880
     16440
     18360
     14840
     -2080
    -26320
    -26000
    -14120
     -5360
       520
    -13280
      -800
    -10800
     -7760
     11600
      6360
     -6480
    -31680
    -17040
    -11800
     -5800
      8760
     16360
    -30480
     15720
     14560
    -20400
       400
     12000
     14560
      -760
     -7080
       200
     30280
     -9720
    -10840
    -46160
    -10560
     -2600
     -9560
      6720
     -5480
     20960
     -6760
    -12560
    -31880
    -21960
      1520
    -19640
    -10280
      7680
       520
    -22000
     -1640
    -13240
    -11360
    -11120
      3040
      8960
    -20520
    -21240
     -4560
    -12880
     33680
     25360
      2200
    -17880
     -8800
      8200
       360
      1520
     -8800
     -3960
    -15400
    -44840
     -9080
    -21040
     36920
     23000
      4920
    -11840
      5880
     -6160
     10480
    -12560
    -20360
     -7400
      2800
    -12960
      2360
     -8640
    -15360
    -17240
      1160
     10280
      9240
     -8840
    -17240
      -320
    -15480
    -21640
    -24440
      6800
     16480
     -1520
    -11760
     -3200
    -17440
    -15520
     -9400
    -11080
    -13040
     14840
     23640
    -27800
     -4840
     -9040
    -26360
     -9600
    -14240
      1160
      6920
     11040
     28760
    -14600
     -8200
     19800
     19960
    -13040
    -31160
         0
    -13280
    -17520
    -16520
    -20120
     -7360
    -19160
    -18960
    -11280
     14640
      1720
      1320
      7360
    -21920
    -11400
      5440
     10760
    -14680
     -5320
      3800
     22360
      6800
      1960
     -7680
    -47800
    -25600
     26600
      5480
     19040
     22080
      2120
     -4240
     13120
    -10760
    -15120
    -26720
    -27000
    -28200
    -15440
     16400
     -6400
     14640
    -12560
    -20160
     -9560
     16160
    -15200
    -39640
    -16320
      -240
    -11200
     -3360
     -3720
     18000
     12120
     18520
    -10200
     -6120
    -23160
    -11400
     -3080
     -6680
     11240
     14600
      7480
      7000
       880
     -7080
     -2240
     -6160
      7640
      7720
    -16720
    -25400
    -15840
    -13000
    -18920
    -15680
     27040
     28360
     12280
    -19960
     -6840
    -18320
     -7360
     16640
    -10720
      -440
      6000
       920
    -19360
     -5000
      4840
      9800
    -11480
    -15280
    -11440
     17760
      -720
     21520
     11360
    -15840
    -21040
     -3280
     14360
    -25560
      -240
    -19360
     -5200
     11080
     -8960
    -33240
      5720
    -22680
     12200
      2000
      4600
     -6080
     17640
    -10640
      -800
     42360
      2400
    -10800
     11120
     18640
    -21840
    -15120
     -4240
    -12080
    -14160
    -26160
       240
     21320
     12240
      6200
     25320
    -11280
    -25320
    -12040
    -24120
     -9280
     24120
       880
    -27720
    -15720
    -13440
     12000
     14720
     12360
     17520
     26720
     -5200
     10960
      5520
    -11600
      1400
     17520
     22360
    -16680
    -33160
    -19240
    -12920
    -10040
     -8240
      -640
     34920
     19840
     -7440
     13160
     12240
      6760
     -2280
    -13080
    -13800
    -16480
    -12480
    -27960
     11840
      4960
     13880
      2080
      9000
     18240
     13040
      1040
    -24320
     -6560
      6240
     -4120
    -11640
      5600
     34800
      3200
     30400
     11200
     -5720
    -11560
    -11320
     -3000
    -18520
    -11360
    -12880
      4200
     11000
     18720
      7800
      2000
    -21320
     22120
    -15600
     29320
      3560
    -13040
      8280
     24000
     21560
      8520
     -2920
    -15280
     -7640
     -1520
      2040
     13360
     -2800
     16080
      5160
    -17560
      3520
     15440
    -14800
     -5960
     13040
     -5120
       960
     -4880
    -12320
      3040
    -13520
       960
     11880
     11920
     16400
      1120
     24200
     11640
     24480
    -23520
    -20160
      2920
     -8280
     15440
    -21920
     -6120
     24560
      2440
     14440
     25760
     32280
      3320
     27320
     -8560
     12000
    -25480
    -26680
    -25000
    -28240
     13000
     25320
     23360
     17240
    -15080
     18280
     -3080
     10200
     15840
     11040
     14880
      5520
      6320
    -10720
    -19440
     -6720
     -6800
     13960
      8680
     13200
     16080
     17240
      7880
       440
     -5960
    -20840
      1360
      2320
     15160
     20920
      2760
     -9760
      9000
      5840
     27000
     22400
      4120
    -23480
       -40
     -4960
     -1760
      -840
     -4440
     -8360
      9400
     12360
     36240
      7920
     -4560
      5640
     18400
     24440
       -40
     -6000
      3480
      1160
     -5400
     10560
      7080
     14960
      2240
     11240
     12600
     -2000
    -19080
      2440
      3560
     20800
      5000
      7920
      1520
     -6440
       200
     10360
      1920
     -2600
     11920
     -4000
    -14560
      6280
     -3080
     -9600
     14640
     24720
      9920
     16680
     -9240
      5040
     -4840
     -3640
     -1040
    -17480
     20360
      -960
     16400
     23280
      6200
     11440
     43120
     28080
       320
    -13560
     -8200
    -12880
      7680
      3320
    -27400
     21840
     19720
     26000
      6760
     -2160
     -4560
    -27680
     13320
     46160
     20680
     14600
     17960
      4640
      9960
     15000
    -20840
     -2640
     12200
      1840
      2800
     10520
     15520
      2280
      4520
    -25120
      -120
    -18760
      6560
      9320
      1720
     11400
     22080
     11920
     -3960
    -15680
      7280
     -9000
     -7560
      7840
    -14640
      6400
     -9160
     35880
     22480
     16240
      9920
     23360
      4800
     15080
     11720
    -28840
     -8840
     -7800
     25120
     -6160
     10080
       360
     -7920
      5960
    -12640
     -5080
     29720
     10040
      1800
      -640
     22840
     38080
     -9560
    -11640
     27160
      2320
    -27520
      -640
     -6680
    -22720
      9160
     21920
      3000
    -13680
    -21120
     27880
     30920
     31760
     -4240
     11800
     -9280
    -12600
         0
      7240
     -3320
     13960
     11320
      9680
     29960
    -10840
      8320
      4960
     -7720
    -12840
    -24080
    -12600
    -17480
      8560
     24840
     25120
      8040
      7200
      3640
     19800
      7120
      1800
      6040
      7680
    -41600
    -29920
      7520
     28720
     10160
     14320
    -11480
    -25480
      5400
     25360
      6200
      7080
      2720
     11480
     12800
     -7000
     37040
      6960
     -9880
    -17440
      5800
      2240
      2840
     23920
      1040
    -15320
    -12440
    -17360
    -21640
     14440
     31560
     18000
     29560
    -17080
    -26200
      6080
     29680
      9400
       200
     11120
      3800
    -10960
    -16720
      -640
     -7120
    -19440
      3320
     13080
     15400
     23160
     -1920
      2840
    -16240
     28640
      7080
    -11880
    -16840
       400
    -16080
     -6600
     -8480
      -360
     17400
      4920
      6760
    -15360
     15520
      7240
     15320
     -6640
      6880
     -3600
      9480
      1400
      1160
     10840
     -8520
     -5800
    -19520
     -8040
    -44600
    -21200
      7720
     -4840
       920
     -4400
     14160
     14320
     13400
      5360
    -12800
     -2800
    -19600
     -9280
     12040
    -11040
      1320
     32600
     25520
      4280
     -7560
    -22280
     -8600
     -1400
     -4960
     -4520
     -9400
      8000
     17280
    -21000
       240
     10160
    -14680
     -3040
     -5640
      1320
     21600
     18440
     29000
      9600
    -13920
      8760
    -21880
    -26880
    -26280
     14840
     -2680
    -11760
      9400
    -22000
      1560
     -2280
    -12520
    -15880
      -920
     14760
      -760
    -13400
     12840
      3280
     17160
      5600
     -2040
     -9640
    -15000
    -12800
    -31880
    -14640
    -29800
      6440
      5320
    -32520
     -9880
     28600
     45520
      9560
      9360
     -6120
      4520
    -16840
    -12640
    -16040
      3440
     -1600
    -11240
    -19800
    -30880
     -4040
     18440
     38200
     10960
    -16480
    -12840
     -3360
    -22680
     -7320
    -11040
     -8040
       560
     -2520
    -11000
    -17960
     -9360
     -9000
     11720
      2440
     13800
     12480
     -3920
    -33080
      3200
      3560
      1960
     25000
    -21040
      9400
    -17560
    -28360
    -24400
      4840
     -6840
     11080
      4760
    -10800
      4680
     12160
     16280
    -28560
    -26360
    -10000
    -20480
     12600
      3160
     -7000
     -1680
    -10920
      4480
    -10120
     -8160
      4400
     -7920
    -16720
     -9120
     -7800
     -3840
      3960
     -9040
      8280
     11040
     -4760
      -520
     -7080
       120
     -9840
     -2200
     -2360
       440
    -15280
    -29760
     -6760
      2320
    -20200
      9400
     19120
     -3800
    -17880
    -14920
    -16880
     -9920
      3040
      2400
     17880
     -5920
    -22640
     -9680
     11680
     17400
    -18280
    -22400
      8000
     12400
    -22080
    -33920
      5240
      -440
    -16960
       160
     16720
     23920
    -26280
     10520
     -1720
    -17200
     -6280
       600
     -9840
      4920
     -3720
      8120
      8080
     -6560
      9240
     -6600
    -24600
    -13040
    -19120
     -9760
    -12280
     -5120
     13320
     17080
      6920
     -6520
    -27320
    -19440
    -15360
     -4720
     -8120
     -1800
     11120
     20520
      2800
    -28960
    -31880
    -16960
      1480
      6320
      3080
    -19160
    -25160
     11880
      2240
     -3640
    -22040
      3280
      -360
     -4480
     12840
    -11560
    -24240
    -10400
     36680
      2640
    -20200
    -23760
     -8400
      6320
    -18560
     -1560
     -7920
      6360
       960
      -880
     12720
     -6080
    -31040
      6960
       360
     -1840
      -600
     -7720
    -33280
     -7840
    -15720
      9920
    -10200
     16840
     -2200
    -28920
    -10200
     17760
     10000
    -13240
     -2040
    -44160
     20720
     19680
     30320
    -25880
     -9560
      1400
    -18480
    -17960
    -35240
      1080
    -14320
     22640
     11920
    -10640
      3200
     -3600
      1400
      9120
     10200
         0
     -6600
      7400
     16720
     -4280
     14320
    -28840
    -41840
      3440
     -5120
    -23480
    -12800
     -9360
     -6960
      4560
      3600
    -14120
    -12640
      5720
     29000
     18280
    -11440
    -11880
     -4320
    -23160
    -12240
     -9480
      3240
      6560
     10640
     -7640
     -7040
    -11640
      1240
      4880
     -4360
     28760
    -19600
    -31480
    -30880
      -320
     -3040
     -9560
      8560
     -5000
     -5920
      4960
      9280
     -3960
    -15400
    -16520
     21480
      1600
      5320
     -5280
     11800
      6960
     17840
     15560
     11040
      3280
    -31160
    -22640
    -16440
      9280
         0
    -11800
      6680
    -13720
     -7680
    -16320
     10120
      1600
     -4720
     -2320
     -4120
      2520
      2920
     28880
     24680
     -2840
     -8960
    -13160
     -7920
     12800
    -10320
     -4720
     -8280
     -9160
     13360
     18520
     11840
    -13120
      2920
     -2320
     -5560
    -10280
    -22400
    -10840
     -4440
     28240
    -24440
    -19840
     10960
    -16920
     27840
     17440
     21320
      4440
     24080
     -4080
    -11520
     -3480
      7000
     15600
     12640
    -20760
     -4320
     -5800
     -7040
     10920
      1160
      3360
      9120
      2160
    -23200
      1280
     -7360
     -4480
      8240
     -9720
    -12600
      9440
     11320
     -6960
     16480
     10680
     14240
      5560
      3880
     -3320
    -15520
      4680
     26640
        40
      4880
    -19720
     -8880
      7520
      1240
      -800
    -12600
    -20240
      9640
      1600
    -17440
      2400
     14000
     35040
     18640
    -11280
     -8640
    -28960
     -1120
     26280
     31200
      2120
     -4800
     16440
     15200
      6480
     10800
      2080
     -1880
     12840
    -23440
    -37560
      3160
     11360
      6720
     11800
    -12600
     10360
      3800
     24400
     15360
      8960
    -11960
    -10120
    -22480
    -15600
     14520
     -1880
     20800
     32120
     25080
    -16920
     17320
     -3480
    -21200
    -11800
      8520
     17760
     20560
      4880
      8640
      1200
      7280
       680
     -5720
      -480
      8680
     30000
     11920
    -15080
     -4480
      5280
     11240
     -5080
    -11400
     12320
     -7840
        80
      9280
     20840
     12600
    -12000
    -17000
     10680
       880
     11400
     19520
     17080
     21640
    -13560
     16000
    -13200
     -5000
      2440
     23920
     11800
      -160
    -22440
    -11040
     21280
     12480
    -14000
      6520
     15120
     13680
    -22680
     -2960
     11880
     -4600
     -4200
     -3480
    -17480
      8040
     33520
     15400
      6480
     18600
     31840
     26120
    -18320
    -34040
      4480
      9480
     -5120
     20440
     17640
     -9080
     19800
     21000
      3160
     26240
    -19760
     -8680
      1280
      7480
    -19440
    -24240
    -10440
     15440
     22440
     30640
     39040
     -2000
       880
     18400
      2880
     -9200
    -11640
     11320
